# Supplementary material for: A low-cost wireless extension for object detection and data logging for educational robotics using the ESP-NOW protocol
Source: PeerJ Comput Sci. 2024 Feb 16;10:e1826. doi: 10.7717/peerj-cs.1826 (PMC10909231; doi:10.7717/peerj-cs.1826)
Supplement: Supplemental Information 1 — Code written using the Arduino IDE to communicate between ESP32s using ESP-NOW. [file peerj-cs-10-1826-s001.zip]

Archive with 2 entries (2 files):
- ESP_RS485_RECV/ESP_RS485_RECV.ino
- ESP_RS485_V5_SEND/ESP_RS485_V5_SEND.ino
