# Supplementary material for: A low-cost wireless extension for object detection and data logging for educational robotics using the ESP-NOW protocol
Source: PeerJ Comput Sci. 2024 Feb 16;10:e1826. doi: 10.7717/peerj-cs.1826 (PMC10909231; doi:10.7717/peerj-cs.1826)
Supplement: Supplemental Information 1 — Code written using the Arduino IDE to communicate between ESP32s using ESP-NOW. [file peerj-cs-10-1826-s001.zip › ESP_RS485_RECV/ESP_RS485_RECV.ino]

/**
 *  This code runs an ESP32 that is connected to
 *  a computer running a python dashboard. It sends / receives
 *  data via ESP-NOW to/from a different ESP32 that is connected
 *  directly to a V5 brain. It sends / recieves
 *  data from the computer via a serial connection.
 */
#include <esp_now.h>
#include "WiFi.h"
#include <iostream>

#define LED_PIN 2
#define MESSAGE_SIZE 250
#define COMP_MESSAGE_SIZE 100

// Mac address for the Peer ESP_NOW device
uint8_t peerBroadcastAddress[] = {0x3c, 0xe9, 0x0e, 0x86, 0x77, 0x90};

// static buffers that are used to store incoming and outgoing messages
char outgoingMessage[COMP_MESSAGE_SIZE];
char incomingMessage[MESSAGE_SIZE];

esp_now_peer_info_t peerInfo;

/** @brief Callback executed when data is sent from this device using the ESP_NOW protocol.
 *
 */
void OnDataSent(const uint8_t *mac_addr, esp_now_send_status_t status)
{
}

/** @brief Callback executed when data is received from ESP_NOW protocol.
 *
 *  The blue light on the dev board is flashed and the received data is
 *  echoed to the serial port that is connected to a computer running
 *  the python dashboard.
 *
 *  @param mac - mac address of the SENDER
 *  @param incomingData - buffer of bytes received
 *  @param len - number of bytes received from SENDER
 */
void OnDataRecv(const uint8_t *mac, const uint8_t *incomingData, int len)
{
  digitalWrite(LED_PIN, HIGH);
  memcpy(incomingMessage, incomingData, sizeof(incomingMessage));
  Serial.write(incomingMessage, sizeof(incomingMessage));
  Serial.flush();
  digitalWrite(LED_PIN, LOW);
}

/** @brief Function executed on program startup.
 *
 */
void setup()
{
  // Set device as a Wi-Fi Station
  WiFi.mode(WIFI_MODE_STA);

  // The LED_PIN is used to turn on/off the Blue LED on the Dev board
  pinMode(LED_PIN, OUTPUT);

  // Init ESP-NOW
  if (esp_now_init() != ESP_OK)
  {
    return;
  }

  // Register the ESP_NOW peer's mac address
  memcpy(peerInfo.peer_addr, peerBroadcastAddress, 6);
  peerInfo.channel = 0;
  peerInfo.encrypt = false;

  // Add peer
  if (esp_now_add_peer(&peerInfo) != ESP_OK)
  {
    return;
  }

  // Register ESP-NOW Callbacks
  esp_now_register_send_cb(OnDataSent);
  esp_now_register_recv_cb(OnDataRecv);

  // Serial is used to communicate between this
  // ESP32 Dev board and the computer running the Python GUI.
  Serial.begin(115200);

  // output this device's macaddress to the serial port
  Serial.print("Mac: ");
  Serial.println(WiFi.macAddress());
  Serial.println("Device: ESP32-RECV");
}

void loop()
{
  // Check for data being submitted from the Python Dashboard.
  // if data is found, echo the data to the ESP32 connected
  // to the V5 Brain
  if (Serial.available())
  {
    digitalWrite(LED_PIN, HIGH);
    delay(20);
    int nrBytesAvailable = Serial.available();
    Serial.readBytes(outgoingMessage, nrBytesAvailable);
    digitalWrite(LED_PIN, LOW);
    esp_err_t result = esp_now_send(peerBroadcastAddress, (uint8_t *)&outgoingMessage, sizeof(outgoingMessage));    
  }

  delay(5);
}
