# Supplementary material for: A low-cost wireless extension for object detection and data logging for educational robotics using the ESP-NOW protocol
Source: PeerJ Comput Sci. 2024 Feb 16;10:e1826. doi: 10.7717/peerj-cs.1826 (PMC10909231; doi:10.7717/peerj-cs.1826)
Supplement: Supplemental Information 1 — Code written using the Arduino IDE to communicate between ESP32s using ESP-NOW. [file peerj-cs-10-1826-s001.zip › ESP_RS485_V5_SEND/ESP_RS485_V5_SEND.ino]

/**
 * This code runs an ESP32 that is connected to
 * a RS_485 driver and V5 brain. Data is sent / received
 * from the V5 brain, decoded by the RS_485 driver,
 * and then echoed from this device to a different
 * ESP32 via ESP-NOW.
 */

// Pins used for wired serial connection to RS_485 decoder
#define RXD2 16
#define TXD2 17
#define RS485_RECV_PIN 18

#include <esp_now.h>

#include "WiFi.h"
#define BLUE_LED_PIN 2
#define MESSAGE_SIZE 250

uint8_t peerBroadcastAddress[] = {0x78, 0x21, 0x84, 0x87, 0xad, 0x7c};

// static buffers that are used to store incoming and outgoing messages
char outgoingMessage[MESSAGE_SIZE];
char incomingMessage[MESSAGE_SIZE];

esp_now_peer_info_t peerInfo;

/** @brief Callback executed when data is sent from this device using the ESP_NOW protocol.
 *
 */
void OnDataSent(const uint8_t *mac_addr, esp_now_send_status_t status)
{
}

/** @brief Callback executed when data is recieved from ESP_NOW protocol.
 *
 *  The blue light on the dev board is flashed and the received data is
 *  echoed to the serial port that is connected to a computer running
 *  the python dashboard.
 *
 *  @param mac - mac address of the SENDER
 *  @param incomingData - buffer of bytes received
 *  @param len - number of bytes received from SENDER
 */
void OnDataRecv(const uint8_t *mac, const uint8_t *incomingData, int len)
{
  digitalWrite(BLUE_LED_PIN, HIGH);

  // echo the message through the RS_485 connection to the V5 Brain
  digitalWrite(RS485_RECV_PIN, HIGH);

  // a 2 msec delay is needed for the receive pin to register on the RS_485 driver
  delay(2);

  memcpy(&incomingMessage, incomingData, sizeof(incomingMessage));
  digitalWrite(BLUE_LED_PIN, LOW);
  Serial2.write(incomingMessage, sizeof(incomingMessage));
}

void setup()
{
  Serial.println("ESP_RS485_V5_SEND");

  // set pin used for send/recv on rs485
  pinMode(RS485_RECV_PIN, OUTPUT);

  // set pin for turning on/off the blue led
  pinMode(BLUE_LED_PIN, OUTPUT);

  // Set device as a Wi-Fi Station
  WiFi.mode(WIFI_MODE_STA);

  // Init ESP-NOW
  if (esp_now_init() != ESP_OK)
  {
    Serial.println("Error initializing ESP-NOW");
    return;
  }

  // Register peer mac address
  memcpy(peerInfo.peer_addr, peerBroadcastAddress, 6);
  peerInfo.channel = 0;
  peerInfo.encrypt = false;

  // Add peer
  if (esp_now_add_peer(&peerInfo) != ESP_OK)
  {
    Serial.println("Failed to add peer");
    return;
  }

  // Register a callback ESP-NOW Callbacks
  esp_now_register_send_cb(OnDataSent);
  esp_now_register_recv_cb(OnDataRecv);

  // Serial2 is used for the RS485 link
  Serial2.begin(115200, SERIAL_8N1, RXD2, TXD2);

  // Serial is used for debuging only.
  // It will only show up in the terminal if the ESP32 is connected
  // to a computer via usb.
  Serial.begin(115200);
  Serial.print("Mac: ");
  Serial.println(WiFi.macAddress());

  Serial.println("\r\nDevice: ESP32-RS485");
}

void loop()
{
  digitalWrite(RS485_RECV_PIN, LOW);
  delay(2);

  // check if there is any data being sent by the RS485
  if (Serial2.available())
  {
    digitalWrite(BLUE_LED_PIN, HIGH);
    delay(20);
    int nrBytesAvailable = Serial2.available();

    Serial2.readBytes(outgoingMessage, nrBytesAvailable);

    // For Debugging purposes, you can output the message to the computer.
    //Serial.print("Message size: ");
    //Serial.println(nrBytesAvailable);

    // transmit the received data to the remote ESP32 connected to the python GUI.
    digitalWrite(BLUE_LED_PIN, LOW);
    esp_err_t result = esp_now_send(peerBroadcastAddress, (uint8_t *)outgoingMessage, sizeof(outgoingMessage));
  }

  delay(5);
}
