# Supplementary material for: A low-cost wireless extension for object detection and data logging for educational robotics using the ESP-NOW protocol
Source: PeerJ Comput Sci. 2024 Feb 16;10:e1826. doi: 10.7717/peerj-cs.1826 (PMC10909231; doi:10.7717/peerj-cs.1826)
Supplement: Supplemental Information 2 — Coded using Visual Studio Code and the VEX V5 extension. [file peerj-cs-10-1826-s002.zip]

Archive with 5 entries (5 files):
- VEX_V5_Code/log.cpp
- VEX_V5_Code/log.h
- VEX_V5_Code/rs485-link.cpp
- VEX_V5_Code/rs485-link.h
- VEX_V5_Code/tests.h
