# Supplementary material for: A low-cost wireless extension for object detection and data logging for educational robotics using the ESP-NOW protocol
Source: PeerJ Comput Sci. 2024 Feb 16;10:e1826. doi: 10.7717/peerj-cs.1826 (PMC10909231; doi:10.7717/peerj-cs.1826)
Supplement: Supplemental Information 2 — Coded using Visual Studio Code and the VEX V5 extension. [file peerj-cs-10-1826-s002.zip › VEX_V5_Code/log.cpp]

#include "log.h"
#include "vex.h"

namespace Log
{
  vex::mutex printMutex;

  int logLevel = DEBUG; ///< the level of errors printed

  /// sets the level of errors printed
  void setLogLevel(LogLevel level)
  {
    logLevel = level;
  }

  /// prints errors when the log level is error, warn, info, or debug
  void error(const char *format, ...)
  {
    printMutex.lock();
    if (logLevel == ERROR || logLevel == WARN || logLevel == INFO || logLevel == DEBUG)
    {
      va_list argptr;
      va_start(argptr, format);
      vfprintf(stderr, format, argptr);
      va_end(argptr);
    }
    printMutex.unlock();
  }

  /// prints warnings when the log level is warn, info, or debug
  void warning(const char *format, ...)
  {
    printMutex.lock();
    if (logLevel == WARN || logLevel == INFO || logLevel == DEBUG)
    {
      va_list argptr;
      va_start(argptr, format);
      vfprintf(stderr, format, argptr);
      va_end(argptr);
    }
    printMutex.unlock();
  }

  /// prints regular information when the log level is info or debug
  void info(const char *format, ...)
  {
    printMutex.lock();
    if (logLevel == INFO || logLevel == DEBUG)
    {
      va_list argptr;
      va_start(argptr, format);
      vfprintf(stderr, format, argptr);
      va_end(argptr);
    }
    printMutex.unlock();
  }

  /// prints general debug statements when the log level is debug
  void debug(const char *format, ...)
  {
    printMutex.lock();
    if (logLevel == DEBUG)
    {
      va_list argptr;
      va_start(argptr, format);
      vfprintf(stderr, format, argptr);
      va_end(argptr);
    }
    printMutex.unlock();
  }
}
