# Supplementary material for: A low-cost wireless extension for object detection and data logging for educational robotics using the ESP-NOW protocol
Source: PeerJ Comput Sci. 2024 Feb 16;10:e1826. doi: 10.7717/peerj-cs.1826 (PMC10909231; doi:10.7717/peerj-cs.1826)
Supplement: Supplemental Information 2 — Coded using Visual Studio Code and the VEX V5 extension. [file peerj-cs-10-1826-s002.zip › VEX_V5_Code/log.h]

#pragma once
//! Logger
namespace Log{
  /// @brief log levels 
  enum LogLevel{
    ERROR, ///<  error messages
    WARN,  ///<  warning messages
    INFO,  ///<  informational messages
    DEBUG  ///<  debugging messages
    };

  /// @brief set level of Log shown in terminal
  /// @param level logger level
  void setLevel(LogLevel level);
  
  /// @brief print error messages that must be resolved to proceed
  /// @param format string format
  void error(const char*format, ...);
  
  /// @brief print warnings that are dangerous but do not interfere with execution of the code
  /// @param format string format
  void warn(const char*format, ...);
  
  /// @brief print regular terminal information for normal program operation
  /// @param format string format
  void info(const char*format, ...);
  
  /// @brief prints information that is only shown when code is in debug mode
  /// @param format string format
  void debug(const char*format, ...);
}
