# Supplementary material for: A low-cost wireless extension for object detection and data logging for educational robotics using the ESP-NOW protocol
Source: PeerJ Comput Sci. 2024 Feb 16;10:e1826. doi: 10.7717/peerj-cs.1826 (PMC10909231; doi:10.7717/peerj-cs.1826)
Supplement: Supplemental Information 2 — Coded using Visual Studio Code and the VEX V5 extension. [file peerj-cs-10-1826-s002.zip › VEX_V5_Code/rs485-link.cpp]

#include "vex.h"
#include <sstream>
#include <vector>
#include "rs485-link.h"
#include "log.h"
namespace RS485_Link
{
   enum VEX_SensorType
   {
      BRAIN = 120,
      MOTOR = 121,
      DISTANCE = 122,
      OPTICAL = 123,
      ROTATION = 124,
      POTENTIOMETER = 125,
      GPS = 126,
      INERTIAL = 127,
      CAMERA = 128,
   };

   mutex sendChannel;

   int activeSerialPort = -1;
   bool isTransmittingStatusData = false;
   short trajectorySegmentNr = 0;

   BinaryMessageComposer mm;
   BinaryMessageComposer incomingMessage;
   BinaryMessageComposer responseData;

   void BinaryMessageComposer::transmitData()
   {
      if (activeSerialPort == -1)
         return;

      sendChannel.lock();
      vexGenericSerialTransmit(activeSerialPort, this->buffer, this->bufLength);
      sendChannel.unlock();
   }

   void BinaryMessageComposer::packTestData(Tests::TestDefinition &test, int testNr)
   {
      this->clearData();
      this->packMessageType(RS485_Link::RS485_MessageType::TEST_DATA);

      this->pack((short)testNr);
      this->packAndFillString(test.name, 20, ' ');
      this->packAndFillString(test.description, 100, ' ');
      this->packAndFillString(test.param1Name, 20, ' ');
      this->packAndFillString(test.param2Name, 20, ' ');
      this->packAndFillString(test.param3Name, 20, ' ');
      this->packAndFillString(test.param4Name, 20, ' ');
      this->packAndFillString(test.param5Name, 20, ' ');
      this->packAndFillString(test.param6Name, 20, ' ');
   }

   void incrementTrajectorySegmentNr()
   {
      trajectorySegmentNr++;
   }

   void resetTrajectorySegmentNr()
   {
      trajectorySegmentNr = 0;
   }

   void setTransmissionState(bool allowStatusTransmission)
   {
      isTransmittingStatusData = allowStatusTransmission;
   }

   void openSerialPortForRS485(int serialPortNr)
   {
      activeSerialPort = serialPortNr - 1;
      vexGenericSerialEnable(activeSerialPort, 0);
      vexGenericSerialBaudrate(activeSerialPort, 115200);
      mm.clearData();
      mm.pack((short)RS485_MessageType::INIT);
      mm.transmitData();
   }

   void readDataFromRS485()
   {
      // port must be opened
      if (activeSerialPort == -1)
         return;

      if (vexGenericSerialReceiveAvail(activeSerialPort) == 0)
         return;

      messageIndicator.set(true);

      // samll delay to allow incoming message to complete
      vex::wait(20, msec);

      int len = 250;
      int32_t nRead = vexGenericSerialReceive(activeSerialPort, incomingMessage.buffer, len);

      ReceivedMessageFormat data;
      memcpy(&data, incomingMessage.buffer, sizeof(ReceivedMessageFormat));

      switch (data.type)
      {
      case REQUEST_TESTS:
      {
         sendChannel.lock();
         for (int i = 0; i < Tests::getNrTests(); i++)
         {
            printf("Sending Test: %d\n", i);
            Tests::TestDefinition &test = Tests::ListOfTests.at(i);
            responseData.packTestData(test, i);
            responseData.transmitData();
            vex::wait(60, msec);
         }
         sendChannel.unlock();
         break;
      }
      case PING:
      {
         sendChannel.lock();
         responseData.clearData();
         responseData.packMessageType(RS485_MessageType::PING);
         uint8_t pongMessage[18] = "V5_BRAIN_SUCCESS\n";
         responseData.pack(pongMessage, 18);
         responseData.transmitData();
         printf("Pong Sent\n");
         sendChannel.unlock();
         break;
      }
      case RESET_TIME:
      {
         Brain.setTimer(0, vex::timeUnits::msec);
         resetTrajectorySegmentNr();
         printf("Time on Brain has been reset.");
         break;
      }
      case RESET_ORIENTATION:
      {
         vex::devices dManager = vex::devices();

         for (int i = 0; i < 21; i++)
         {
            V5_DeviceType dt = dManager.type(i);

            switch (dt)
            {
            case kDeviceTypeImuSensor:
            {
               V5_DeviceT vdt = vexDeviceGetByIndex(i);
               vexDeviceImuReset(vdt);
            }
            }
         }
      }
      case RUN_TEST:
      {
         Brain.setTimer(0, vex::timeUnits::msec);
         resetTrajectorySegmentNr();

         Tests::runTest(data.sValues[0],
                        data.fValues[0], data.fValues[1], data.fValues[2],
                        data.fValues[3], data.fValues[4], data.fValues[5]);
         break;
      }
      case TRANSMIT_DATA:
      {
         RS485_Link::setTransmissionState(data.sValues[0] == 1);
         break;
      }
      case RUN_MOTOR:
      {
         printf("Change Velocity MotorPrt: %d, Incr: %d\n", data.sValues[0], data.sValues[1]);
         V5_DeviceT dev = vexDeviceGetByIndex(data.sValues[0]);
         if (data.sValues[1] == 0)
         {
            vexDeviceMotorVelocitySet(dev, 0);
         }
         else
         {
            int32_t vel = vexDeviceMotorVelocityGet(dev);
            vexDeviceMotorVelocitySet(dev, vel + data.sValues[1]);
         }
         break;
      }
      case ADJUST_CAMERA:
      {
         V5_DeviceT dev = vexDeviceGetByIndex(data.sValues[0]);
         vexDeviceVisionWhiteBalanceModeSet(dev, V5VisionWBMode::kVisionWBManual);
         V5_DeviceVisionRgb rgbwb = V5_DeviceVisionRgb();
         rgbwb.blue = data.sValues[1];
         rgbwb.green = data.sValues[2];
         rgbwb.red = data.sValues[3];
         rgbwb.brightness = data.sValues[4];
         vexDeviceVisionWhiteBalanceSet(dev, rgbwb);
         vexDeviceVisionBrightnessSet(dev, data.fValues[0]);
         break;
      }
      case RESET_ROTATION_SENSOR:
      {
         printf("Reset Angle: %f\n", data.sValues[0]);
         V5_DeviceT dev = vexDeviceGetByIndex(data.sValues[0]);
         vexDeviceAbsEncReset(dev);
         vexDeviceAbsEncPositionSet(dev, 0);
         break;
      }
      default:
         printf("-------------------\n");
         printf("Unknown Command %d\n", data.type);
         printf("-------------------\n");
      }

      incomingMessage.clearData();
      messageIndicator.set(false);
   }

   void packSenorTypeAndPort(VEX_SensorType sensorType, int portNr)
   {
      mm.pack((unsigned char)portNr);
      mm.pack((unsigned char)sensorType);
   }

   void packMotor(int portNr, V5_DeviceT mtr)
   {
      packSenorTypeAndPort(VEX_SensorType::MOTOR, portNr);
      mm.pack((short)(vexDeviceMotorActualVelocityGet(mtr) * 100.0));
      mm.pack((short)(vexDeviceMotorTemperatureGet(mtr)));
      mm.pack((short)(vexDeviceMotorVoltageGet(mtr)));
      int position = vexDeviceMotorPositionGet(mtr);
      mm.pack((int)position);
      mm.pack((short)(vexDeviceMotorTorqueGet(mtr) * 100.0));
      mm.pack((short)vexDeviceMotorCurrentGet(mtr));
   }

   void packOptical(int portNr, V5_DeviceT opticalSensor)
   {
      packSenorTypeAndPort(VEX_SensorType::OPTICAL, portNr);
      mm.pack((short)vexDeviceOpticalProximityGet(opticalSensor));

      V5_DeviceOpticalRgb data;
      vexDeviceOpticalRgbGet(opticalSensor, &data);
      mm.pack((short)data.blue);
      mm.pack((short)data.green);
      mm.pack((short)data.red);
      mm.pack((short)(data.brightness * 1000));
   }

   void packDistance(int portNr, V5_DeviceT dstSensor)
   {
      packSenorTypeAndPort(VEX_SensorType::DISTANCE, portNr);

      int dist = vexDeviceDistanceDistanceGet(dstSensor);
      mm.pack((short)dist);

      int sizeOpt = vexDeviceDistanceObjectSizeGet(dstSensor);
      mm.pack((short)sizeOpt);

      int confid = vexDeviceDistanceConfidenceGet(dstSensor);
      mm.pack((short)confid);
   }

   void packBrainData()
   {
      static int counter = 0;
      packSenorTypeAndPort(VEX_SensorType::BRAIN, 0);
      mm.pack((int)(Brain.Timer.time() / 10));
      mm.pack((int)counter);
      mm.pack((short)Brain.Battery.capacity());
      mm.pack((short)(Brain.SDcard.isInserted() ? 1 : 0));
      mm.pack((short)trajectorySegmentNr);
      counter++;
   }

   void packIMU(int portNr, V5_DeviceT imuSensor)
   {
      packSenorTypeAndPort(VEX_SensorType::INERTIAL, portNr);
      mm.pack((short)vexDeviceImuHeadingGet(imuSensor));
      V5_DeviceImuRaw data;
      vexDeviceImuRawAccelGet(imuSensor, &data);
      mm.pack((short)data.x);
      mm.pack((short)data.y);
      mm.pack((short)data.z);
   }

   void packRotationSensor(int portNr, V5_DeviceT potSensor)
   {
      packSenorTypeAndPort(VEX_SensorType::POTENTIOMETER, portNr);
      mm.pack((short)(vexDeviceAbsEncAngleGet(potSensor) * 100));
      mm.pack((int)vexDeviceAbsEncPositionGet(potSensor));
      mm.pack((int)vexDeviceAbsEncVelocityGet(potSensor));
   }

   void packGPS(int portNr, V5_DeviceT gpsSensor)
   {
      packSenorTypeAndPort(VEX_SensorType::GPS, portNr);

      mm.pack((short)vexDeviceGpsHeadingGet(gpsSensor));

      V5_DeviceGpsAttitude gpsData;
      vexDeviceGpsAttitudeGet(gpsSensor, &gpsData, false);
      double x = gpsData.position_x * 1000;
      double y = gpsData.position_y * 1000;
      mm.pack((short)x);
      mm.pack((short)y);
      mm.pack((short)vexDeviceGpsErrorGet(gpsSensor));
      mm.pack((short)vexDeviceGpsStatusGet(gpsSensor));
      mm.pack((short)vexDeviceGpsDegreesGet(gpsSensor));

      // printf("%d, %f, %f, %f\n",
      //        portNr,
      //        x,
      //        y,
      //        GPSSensor.yPosition());
   }

   void packVisionSensor(int portNr, V5_DeviceT visionSensor)
   {
      packSenorTypeAndPort(VEX_SensorType::CAMERA, portNr);
      mm.pack((short)(vexDeviceVisionBrightnessGet(visionSensor)));
      V5_DeviceVisionRgb rgb = vexDeviceVisionWhiteBalanceGet(visionSensor);

      mm.pack((short)(rgb.blue));
      mm.pack((short)(rgb.green));
      mm.pack((short)(rgb.red));
      mm.pack((short)(rgb.brightness));
      mm.pack((short)(vexDeviceVisionWifiModeGet(visionSensor)));

      int nrObjects = vexDeviceVisionObjectCountGet(visionSensor);
      mm.pack((short)(nrObjects));

      for (int i = 0; i < 20; i++)
      {
         if (nrObjects > i)
         {
            V5_DeviceVisionObject pObject;
            vexDeviceVisionObjectGet(visionSensor, i, &pObject);
            mm.pack((unsigned char)(pObject.width / 1.3));
            mm.pack((unsigned char)(pObject.height));
            mm.pack((unsigned char)(pObject.xoffset / 1.3));
            mm.pack((unsigned char)(pObject.yoffset));
            mm.pack((unsigned char)(pObject.signature));
         }
         else
         {
            mm.pack((unsigned char)(0));
            mm.pack((unsigned char)(0));
            mm.pack((unsigned char)(0));
            mm.pack((unsigned char)(0));
            mm.pack((unsigned char)(-1));
         }
      }
   }

   void sendStatusToRS485()
   {
      if (!isTransmittingStatusData)
         return;

      messageIndicator.set(true);

      mm.clearData();
      mm.packMessageType(RS485_MessageType::TIMESTEP);

      vex::devices dManager = vex::devices();
      packBrainData();

      for (int i = 0; i < 21; i++)
      {
         V5_DeviceType dt = dManager.type(i);
         V5_DeviceT vdt = vexDeviceGetByIndex(i);
         switch (dt)
         {
         case kDeviceTypeMotorSensor:
            packMotor(i, vdt);
            break;
         case kDeviceTypeDistanceSensor:
            packDistance(i, vdt);
            break;
         case kDeviceTypeOpticalSensor:
            packOptical(i, vdt);
            break;
         case kDeviceTypeBumperSensor:
            break;
         case kDeviceTypeGpsSensor:
            // printf("GPS on Port %d, %c\n", i, vdt);
            packGPS(i, vdt);
            break;
         case kDeviceTypeAbsEncSensor:
            packRotationSensor(i, vdt);
            break;
         case kDeviceTypeImuSensor:
            // printf("IMU on Port %d, %c\n", i, vdt);
            packIMU(i, vdt);
            break;
         case kDeviceTypeNoSensor:
         case kDeviceTypeUndefinedSensor:
            // printf("Unk Sensor on Port %d, %c\n", i, vdt);
            break;
         case kDeviceTypeAdiSensor:
            // printf("ADI on Port %d, %c\n", i, vdt);
            break;
         case kDeviceTypeRadioSensor:
            // printf("Radio on Port %d, %c\n", i, vdt);
            break;
         case kDeviceTypeVisionSensor:
            packVisionSensor(i, vdt);
            break;
         case kDeviceTypeBrainSensor:
         case kDeviceTypeRes1Sensor:
            break;
         case kDeviceTypeRes2Sensor:
         case kDeviceTypeRes3Sensor:
         case kDeviceTypeMagnetSensor:
         case kDeviceTypeGyroSensor:
         case kDeviceTypeSonarSensor:
         case kDeviceTypeGenericSensor:
         case kDeviceTypeGenericSerial:
            // printf("Other on Port %d, %c\n", i, vdt);
            break;
         }
      }

      mm.transmitData();
      mm.clearData();
      wait(50, msec);
      messageIndicator.set(false);
   }
}
