# Supplementary material for: A low-cost wireless extension for object detection and data logging for educational robotics using the ESP-NOW protocol
Source: PeerJ Comput Sci. 2024 Feb 16;10:e1826. doi: 10.7717/peerj-cs.1826 (PMC10909231; doi:10.7717/peerj-cs.1826)
Supplement: Supplemental Information 2 — Coded using Visual Studio Code and the VEX V5 extension. [file peerj-cs-10-1826-s002.zip › VEX_V5_Code/rs485-link.h]

#pragma once
#include <string>
#include "tests.h"

namespace RS485_Link
{
   enum RS485_MessageType
   {
      RUN_TEST = 170,
      RUN_MOTOR = 171,
      ADJUST_CAMERA = 172,
      RESET_ROTATION_SENSOR = 173,
      RESET_TIME = 174,
      TRANSMIT_DATA = 175,
      RESET_ORIENTATION = 176,

      STATUS = 228,
      PING = 229,
      INIT = 230,
      TIMESTEP = 231,
      COMMAND = 232,
      REQUEST = 233,
      MESSAGE = 234,
      REQUEST_TESTS = 235,
      TEST_DATA = 236
   };

   struct ReceivedMessageFormat
   {
      short int type;
      short int sValues[5];
      float fValues[10];
   };

   void openSerialPortForRS485(int portNr);
   void readDataFromRS485();
   void sendStatusToRS485();
   void setTransmissionState(bool allowStatusTransmission);
   void incrementTrajectorySegmentNr();

   class BinaryMessageComposer
   {
   private:
      const int bufLength = 250;
      int curBufferLocation = 0;

   public:
      uint8_t buffer[250];

      BinaryMessageComposer()
      {
         clearData();
      }

      void packMessageType(RS485_MessageType type)
      {
         this->buffer[3] = (char)type;
      }

      template <class T>
      void pack(T val)
      {
         if (curBufferLocation + sizeof(T) >= this->bufLength - 3)
            return;

         memcpy(&buffer[curBufferLocation], &val, sizeof(T));
         curBufferLocation += sizeof(T);
      }

      template <class T>
      void pack(T val, int size)
      {
         memcpy(&(this->buffer[this->curBufferLocation]), val, size);
         this->curBufferLocation += size;
      }

      void packAndFillString(std::string str, int nrCharsToCopy, char fillChar)
      {
         int nrCharsInStr = str.length();
         for (int i = 0; i < nrCharsToCopy; i++)
         {
            if (i < nrCharsInStr)
               this->pack(str.at(i));
            else
               this->pack(fillChar);
         }
      }
      void packTestData(Tests::TestDefinition &test, int testNr);
      void transmitData();
      void clearData()
      {
         memset(this->buffer, 0, sizeof(this->buffer));
         this->buffer[0] = 's';
         this->buffer[1] = 't';
         this->buffer[2] = 'a';
         this->curBufferLocation = 4;

         this->buffer[bufLength - 3] = 'e';
         this->buffer[bufLength - 2] = 'n';
         this->buffer[bufLength - 1] = 'd';
      }
   };

} // namespace Serial
