# Supplementary material for: A low-cost wireless extension for object detection and data logging for educational robotics using the ESP-NOW protocol
Source: PeerJ Comput Sci. 2024 Feb 16;10:e1826. doi: 10.7717/peerj-cs.1826 (PMC10909231; doi:10.7717/peerj-cs.1826)
Supplement: Supplemental Information 2 — Coded using Visual Studio Code and the VEX V5 extension. [file peerj-cs-10-1826-s002.zip › VEX_V5_Code/tests.h]

#pragma once
#include <string>
#include <functional>
#include <vector>

namespace Tests
{

   struct TestDefinition
   {
      std::string name;
      std::string description;

      std::string param1Name;
      std::string param2Name;
      std::string param3Name;
      std::string param4Name;
      std::string param5Name;
      std::string param6Name;

      std::function<void(float param1, float param2, float param3, float param4, float param5, float param6)> function;

      TestDefinition(std::string name,
                     std::string description,
                     std::string param1Name,
                     std::string param2Name,
                     std::string param3Name,
                     std::string param4Name,
                     std::string param5Name,
                     std::string param6Name,
                     std::function<void(float param1, float param2, float param3, float param4, float param5, float param6)> f)
      {
         this->name = name;
         this->description = description;

         this->param1Name = param1Name;
         this->param2Name = param2Name;
         this->param3Name = param3Name;
         this->param4Name = param4Name;
         this->param5Name = param5Name;
         this->param6Name = param6Name;

         this->function = f;
      }

      void run(float param1, float param2, float param3, float param4, float param5, float param6)
      {
         printf("Name: %s\n", this->name.c_str());
         printf("Description: %s\n", this->description.c_str());
         this->function(param1, param2, param3, param4, param5, param6);
      }
   };
   extern std::vector<Tests::TestDefinition> ListOfTests;

   int getNrTests();
   void runTest(int testNr, float param1, float param2, float param3, float param4, float param5, float param6);
}
