# Supplementary material for: A low-cost wireless extension for object detection and data logging for educational robotics using the ESP-NOW protocol
Source: PeerJ Comput Sci. 2024 Feb 16;10:e1826. doi: 10.7717/peerj-cs.1826 (PMC10909231; doi:10.7717/peerj-cs.1826)
Supplement: Supplemental Information 3 — Coded using Visual Studio Code. [file peerj-cs-10-1826-s003.zip]

Archive with 26 entries (22 files):
- Python GUI/app.py
- Python GUI/components/
- Python GUI/components/appTabs.py
- Python GUI/components/cameraHandler.py
- Python GUI/components/comSelector.py
- Python GUI/components/dataHandler.py
- Python GUI/components/fieldHandler.py
- Python GUI/components/fileHandler.py
- Python GUI/components/openMVViewer.py
- Python GUI/components/plotValues.py
- Python GUI/components/remoteController.py
- Python GUI/components/saveButton.py
- Python GUI/components/terminal.py
- Python GUI/components/testFrame.py
- Python GUI/libraries/
- Python GUI/libraries/rpc/
- Python GUI/README.txt.txt
- Python GUI/requirements.txt
- Python GUI/utils/
- Python GUI/utils/bufferUtils.py
- Python GUI/utils/dataStorageClass.py
- Python GUI/utils/imageResponse.py
- Python GUI/utils/openMVutils.py
- Python GUI/utils/plotUtils.py
- Python GUI/utils/serialWorker.py
- Python GUI/utils/V5Data.py
