# Supplementary material for: A low-cost wireless extension for object detection and data logging for educational robotics using the ESP-NOW protocol
Source: PeerJ Comput Sci. 2024 Feb 16;10:e1826. doi: 10.7717/peerj-cs.1826 (PMC10909231; doi:10.7717/peerj-cs.1826)
Supplement: Supplemental Information 3 — Coded using Visual Studio Code. [file peerj-cs-10-1826-s003.zip › Python GUI/app.py]

import tkinter as tk

import time
import multiprocessing

from components.appTabs import *
from utils.dataStorageClass import *
from utils.serialWorker import *
from utils.openMVutils import *

dataStorage: DataStorage = DataStorage()
serialWorker: SerialWorker = SerialWorker()
app = []


class Application(tk.Frame):
    def __init__(self, dataQueue, transmitQue, comPortNrTransfer, currentImageQue, machineLearningCommands, master=None):
        tk.Frame.__init__(self, master)
        self.tabs = AppTabs(dataStorage, serialWorker,
                            transmitQue, currentImageQue, comPortNrTransfer, master)
        self.master.after(100, self.checkQueue, dataQueue)

    def checkQueue(self, dataQueue):
        counter = 0
        while not dataQueue.empty():
            counter += 1
            newData = dataQueue.get()
            if (newData[0] == V5_MessageType.TIMESTEP.value):
                app.tabs.terminal.append(b"Timestep")
                dataStorage.appendV5(newData[1])
            elif (newData[0] == V5_MessageType.TEST_DATA.value):
                app.tabs.terminal.append(b"Test Data")
                app.tabs.testFrame.addTestInformation(newData[1])
            else:
                print("Unknown command: ", time.time())

        self.master.after(100, self.checkQueue, dataQueue)

    def thread_function_status(self):
        viewIndex = self.tabs.getViewIndex()
        controlIndex = self.tabs.getControlIndex()

        # if (serialWorker.connectedtoESP32_Recv):
        liveV5Data = dataStorage.getRecord()
        if (liveV5Data != None):
            # if (viewIndex == 1):
            #    self.tabs.Status.update(liveV5Data)
            if (viewIndex == 3):
                self.tabs.cameraHandler.update(liveV5Data)

        if (controlIndex == 3):
            self.tabs.remoteController.update(liveV5Data)

        if (viewIndex == 0):
            self.tabs.Plot.update()
        elif (viewIndex == 2):
            self.tabs.fieldHandler.update()

        if (viewIndex == 3):
            self.tabs.openMVHandler.update(currentImageQue)

        if (controlIndex == 0):
            app.tabs.comSelector.update()

        self.update()
        self.master.after(500, self.thread_function_status)
        # serialWorker.autoDetectESP32_Receiver()


def process_readSerial(recieveQue: multiprocessing.Queue, transmitQue: multiprocessing.Queue, comPortNr):
    print("Start Reading Serial Port")
    print(comPortNr.value)

    while (1):
        time.sleep(0.1)
        if (comPortNr.value != -1):
            serialWorker.openESPRecvPort("COM" + str(comPortNr.value))
            comPortNr.value = -1

        while(1):
            while (not transmitQue.empty()):
                transLine = transmitQue.get()
                serialWorker.sendToESP32_RecvPort(transLine)

            line = serialWorker.scanBufferAndGetNextCompleteLine()
            if (line != None):
                messageType = line[0]
                if (messageType == V5_MessageType.TIMESTEP.value):
                    v5DataFrame = readFromCommandData(1, line)
                    recieveQue.put((messageType, v5DataFrame))
                elif (messageType == V5_MessageType.TEST_DATA.value):
                    recieveQue.put((messageType, line))
                elif(messageType == V5_MessageType.PING.value):
                    print(time.time())
                    # app.tabs.testFrame.addTestInformation(line)
                    #print("Test Data Request")
                # recieveQue.put(line)
                print(recieveQue.qsize())
            else:
                break


def process_readOpenMV(currentImageQue, machineLearningCommands):
    while (1):
        curImg = getImageFromOpenMV()
        if (curImg != None):
            currentImageQue.put(curImg)

        time.sleep(0.5)


if __name__ == "__main__":
    recieveQue = multiprocessing.Queue()
    transmitQue = multiprocessing.Queue()
    comPortNrTransfer = multiprocessing.Value('i', -1)

    machineLearningCommands = multiprocessing.Queue()
    currentImageQue = multiprocessing.Queue()

    root = tk.Tk()
    app = Application(recieveQue, transmitQue, comPortNrTransfer,
                      currentImageQue, machineLearningCommands, master=root)

    p1 = multiprocessing.Process(
        target=process_readSerial, args=(recieveQue, transmitQue, comPortNrTransfer))

    p2 = multiprocessing.Process(
        target=process_readOpenMV, args=(currentImageQue, machineLearningCommands))

    p1.start()
    p2.start()

    app.thread_function_status()
    app.mainloop()
