# Supplementary material for: A low-cost wireless extension for object detection and data logging for educational robotics using the ESP-NOW protocol
Source: PeerJ Comput Sci. 2024 Feb 16;10:e1826. doi: 10.7717/peerj-cs.1826 (PMC10909231; doi:10.7717/peerj-cs.1826)
Supplement: Supplemental Information 3 — Coded using Visual Studio Code. [file peerj-cs-10-1826-s003.zip › Python GUI/components/appTabs.py]

from tkinter import ttk
import tkinter as tk

from utils.dataStorageClass import *
from utils.serialWorker import *

from components.terminal import *
from components.plotValues import *
from components.fileHandler import *
from components.dataHandler import *
from components.fieldHandler import *
from components.cameraHandler import *
from components.remoteController import *
from components.openMVViewer import *
#from components.statusBar import *
from components.comSelector import *
from components.testFrame import *


class AppTabs(tk.Frame):
    def __init__(self, dataStorage: DataStorage, serialWorker: SerialWorker,
                 transmitQue, currentImageQue, comPortNrTransfer, master=None):
        tk.Frame.__init__(self, master)
        self.dataStorage = dataStorage
        self.serialWorker = serialWorker
        self.master = master
        self.transmitQue = transmitQue
        self.comPortNrTransfer = comPortNrTransfer
        self.currentImageQue = currentImageQue
        self.createWidgets()

    def createWidgets(self):
        self.tabLeftContainer = ttk.Notebook(self.master)
        self.tabLeftContainer.grid(row=0, column=0, sticky="nsew")

        tabCom = tk.Frame(self.tabLeftContainer)
        self.comSelector = ComSelector(
            self.serialWorker, self.comPortNrTransfer,  tabCom)
        self.terminal = Terminal(tabCom)
        self.tabLeftContainer.add(tabCom, text='Serial')

        tabFile = tk.Frame(self.tabLeftContainer)
        self.fileHandler = FileHandler(tabFile, self.dataStorage)
        self.tabLeftContainer.add(tabFile, text='File')

        tabRemote = tk.Frame(self.tabLeftContainer)
        self.remoteController = RemoteController(
            tabRemote, self.dataStorage, self.serialWorker, self.transmitQue, self.currentImageQue)
        self.tabLeftContainer.add(tabRemote, text="Remote")

        tabTest = tk.Frame(self.tabLeftContainer)
        self.testFrame = TestFrame(
            tabTest, self.dataStorage, self.transmitQue, self.serialWorker)
        self.tabLeftContainer.add(tabTest, text="Tests")

        self.tabRightContainer = ttk.Notebook(self.master)
        self.tabRightContainer.grid(row=0, column=1,  sticky="nsew")

        tabPlot = tk.Frame(self.tabRightContainer)
        self.tabRightContainer.add(tabPlot, text='Plot')
        self.Plot = PlotValues(tabPlot, self.dataStorage)

        tabField = tk.Frame(self.tabRightContainer)
        self.fieldHandler = FieldHandler(tabField, self.dataStorage)
        self.tabRightContainer.add(tabField, text='Field')

        tabCamera = tk.Frame(self.tabRightContainer)
        self.cameraHandler = CameraHandler(tabCamera, self.dataStorage)
        self.tabRightContainer.add(tabCamera, text="Camera")

        tabOpenMV = tk.Frame(self.tabRightContainer)
        self.openMVHandler = OpenMvViewer(tabOpenMV)
        self.tabRightContainer.add(tabOpenMV, text="OpenMV")

    def getViewIndex(self):
        return self.tabRightContainer.index(self.tabRightContainer.select())

    def getControlIndex(self):
        return self.tabLeftContainer.index(self.tabLeftContainer.select())
