# Supplementary material for: A low-cost wireless extension for object detection and data logging for educational robotics using the ESP-NOW protocol
Source: PeerJ Comput Sci. 2024 Feb 16;10:e1826. doi: 10.7717/peerj-cs.1826 (PMC10909231; doi:10.7717/peerj-cs.1826)
Supplement: Supplemental Information 3 — Coded using Visual Studio Code. [file peerj-cs-10-1826-s003.zip › Python GUI/components/cameraHandler.py]

import tkinter as tk
from utils.V5Data import *
from components.dataHandler import *
from utils.serialWorker import *


class CameraHandler(tk.Frame):
    def __init__(self, parent: tk.Frame, dataStorage: DataStorage) -> None:
        super().__init__(parent)
        self.parent = parent
        self.fieldDim = [0, 0, 316, 212]
        self.scaleFactor = 2
        self.canvas = tk.Canvas(
            parent, bg="white", width=self.scaleFactor*self.fieldDim[2], height=self.scaleFactor*self.fieldDim[3])
        self.canvas.grid(row=0, column=0)
        self.dataHandler = dataStorage
        self.signatureColors = ["green", "red", "blue", "black"]
        self.rectangles = []

    def update(self, data: V5Data):
        if (data == None):
            return

        for rect in self.rectangles:
            self.canvas.delete(rect)

        self.rectangles = []
        for camera in data.camera:
            for obj in camera.objects:
                if (obj.sig - 1 > 0 and obj.sig - 1 < len(self.signatureColors)):
                    self.rectangles.append(self.canvas.create_rectangle(
                        self.scaleFactor*(obj.x),
                        self.scaleFactor*(obj.y),
                        self.scaleFactor*(obj.x + obj.w),
                        self.scaleFactor*(obj.y + obj.h),
                        fill=self.signatureColors[obj.sig - 1]))

        pass
