# Supplementary material for: A low-cost wireless extension for object detection and data logging for educational robotics using the ESP-NOW protocol
Source: PeerJ Comput Sci. 2024 Feb 16;10:e1826. doi: 10.7717/peerj-cs.1826 (PMC10909231; doi:10.7717/peerj-cs.1826)
Supplement: Supplemental Information 3 — Coded using Visual Studio Code. [file peerj-cs-10-1826-s003.zip › Python GUI/components/comSelector.py]

import tkinter as tk
from utils.serialWorker import *


class ComSelector(tk.Frame):
    def __init__(self, serialWorker: SerialWorker, comPortNrVar, parent: tk.Frame) -> None:
        super().__init__(parent)
        self.parent = parent
        self.serialWorker = serialWorker
        self.comPortNrVar = comPortNrVar
        self.isConnected = False

        portNames = []
        self.listbox = tk.Listbox(parent,
                                  listvariable=portNames,
                                  height=6)

        self.update()
        self.listbox.bind("<<ListboxSelect>>", self.connectToPort)
        self.listbox.grid(row=1, column=0, sticky="nsew")

    def update(self):
        self.listbox.delete(0, tk.END)

        if (self.isConnected):
            return

        portNames, ports = self.serialWorker.getListOfESPPorts()

        if (len(portNames) > 0):
            for i, name in enumerate(portNames):
                self.listbox.insert(i, name)

    def connectToPort(self, event):
        global connectedPortName, readonly
        connectedPortItem = event.widget.curselection()

        if connectedPortItem:
            index = connectedPortItem[0]
            connectedPortName = event.widget.get(index)
            comNr = int(connectedPortName.split("M")[-1].strip())
            self.comPortNrVar.value = comNr
            # if self.serialWorker.openESPRecvPort(connectedPortName):
            #     self.isConnected = True

            #     print("Connected to Port: " +
            #           connectedPortName + ".\n")
            # else:
            #     print("Error connecting to port.\n")
