# Supplementary material for: A low-cost wireless extension for object detection and data logging for educational robotics using the ESP-NOW protocol
Source: PeerJ Comput Sci. 2024 Feb 16;10:e1826. doi: 10.7717/peerj-cs.1826 (PMC10909231; doi:10.7717/peerj-cs.1826)
Supplement: Supplemental Information 3 — Coded using Visual Studio Code. [file peerj-cs-10-1826-s003.zip › Python GUI/components/dataHandler.py]

import tkinter as tk
from utils.dataStorageClass import *


class DataHandler(tk.Frame):
    def __init__(self, parent: tk.Frame, dataStorage: DataStorage) -> None:
        super().__init__(parent)
        self.parent = parent
        self.dataStorage = dataStorage
        self.save = tk.Button(parent, text="Next", command=self.next)
        self.save.grid(row=0, column=2)
        self.save = tk.Button(parent, text="Prev", command=self.prev)
        self.save.grid(row=0, column=0)
        self.save = tk.Button(parent, text="Play", command=self.play)
        self.save.grid(row=0, column=1)

    def next(self):
        self.dataStorage.next()

    def prev(self):
        self.dataStorage.prev()

    def play(self):
        self.dataStorage.setToMostRecent()
