# Supplementary material for: A low-cost wireless extension for object detection and data logging for educational robotics using the ESP-NOW protocol
Source: PeerJ Comput Sci. 2024 Feb 16;10:e1826. doi: 10.7717/peerj-cs.1826 (PMC10909231; doi:10.7717/peerj-cs.1826)
Supplement: Supplemental Information 3 — Coded using Visual Studio Code. [file peerj-cs-10-1826-s003.zip › Python GUI/components/fieldHandler.py]

import tkinter as tk
from utils.dataStorageClass import *
from matplotlib.backends.backend_tkagg import FigureCanvasTkAgg
import matplotlib.pyplot as plt
import pandas as pd


class FieldHandler(tk.Frame):
    def __init__(self, parent: tk.Frame, dataStorage: DataStorage) -> None:
        super().__init__(parent)
        self.parent = parent
        self.dataStorage = dataStorage

        self.fig = plt.figure(figsize=(8, 8))
        self.ax = self.fig.add_axes([0.1, 0.1, 0.8, 0.8])
        self.ax.grid(True)
        self.ax.axis([-1810, 1810, -1810, 1810])
        self.lines = []

        self.btnFrame = tk.Frame(self.parent)
        self.btnFrame.grid(row=1, column=0)

        self.updateBtn = tk.Button(self.btnFrame, text="Update",
                                   bg="light green", command=self.update)
        self.updateBtn.grid(row=0, column=0, sticky="ew")

        self.saveImgBtn = tk.Button(self.btnFrame, text="Save Img",
                                    bg="light green", command=self.saveToImage)
        self.saveImgBtn.grid(row=0, column=1, sticky="ew")

        self.saveXLSBtn = tk.Button(self.btnFrame, text="Save XLS",
                                    bg="light green", command=self.saveToXLS)
        self.saveXLSBtn.grid(row=0, column=2, sticky="ew")

        self.canvas = FigureCanvasTkAgg(self.fig, master=parent)
        self.canvas.get_tk_widget().grid(row=0, column=0)
        self.canvas.draw()

    def genFileName(self):
        return "./data/" + datetime.now().strftime("%m_%d-%I_%M_%S_%p")

    def saveToXLS(self):
        xlsFilename = self.genFileName() + ".xls"
        columnNames = self.dataStorage.getColumnNames()

        with pd.ExcelWriter(xlsFilename, engine="openpyxl") as writer:
            for (j, dataFile) in enumerate(self.dataStorage.dataFiles):
                indArray = dataFile.findGPSColumns()
                xData = dataFile.getDataColumn(DataColumn.TIME)
                fileData = pd.DataFrame(xData, columns=["Time"])

                for (i, _) in enumerate(indArray[0]):
                    xI = indArray[0][i]
                    yI = indArray[1][i]
                    hI = indArray[2][i]
                    qI = indArray[3][i]

                    fileData[columnNames[xI]
                             ] = dataFile.getDataColumnFromInd(xI)
                    fileData[columnNames[yI]
                             ] = dataFile.getDataColumnFromInd(yI)
                    fileData[columnNames[hI]
                             ] = dataFile.getDataColumnFromInd(hI)
                    fileData[columnNames[qI]
                             ] = dataFile.getDataColumnFromInd(qI)

                fileData.to_excel(writer, dataFile.fileName)

    def saveToImage(self):
        epsFilename = self.genFileName() + "_field.eps"
        self.fig.savefig(epsFilename, format='eps')
        jpgFilename = self.genFileName() + "_field.jpg"
        self.fig.savefig(jpgFilename, format='jpg')

    def update(self) -> None:
        dataFileGPSIndexes = []
        colors = plt.cm.jet(np.linspace(
            0, 1, len(self.dataStorage.dataFiles)))

        if (len(self.lines) != len(self.dataStorage.dataFiles)):
            for line in self.lines:
                line.remove()

            self.lines = []

        for k, dataFile in enumerate(self.dataStorage.dataFiles):
            dataFileGPSIndexes.append(dataFile.findGPSColumns())
            tmpLine, = self.ax.plot([], [], linestyle="None",
                                    marker='o', color="blue",
                                    label="trajectory")
            self.lines.append(tmpLine)

        for k, dataFile in enumerate(self.dataStorage.dataFiles):
            dfGPS = dataFileGPSIndexes[k]
            for j, ind in enumerate(dfGPS[0]):
                self.lines[k].set_xdata(
                    dataFile.dataLog[:, dfGPS[0][j]])
                self.lines[k].set_ydata(
                    dataFile.dataLog[:, dfGPS[1][j]])
                self.lines[k].set_color(color=colors[k])
                self.fig.canvas.draw()
