# Supplementary material for: A low-cost wireless extension for object detection and data logging for educational robotics using the ESP-NOW protocol
Source: PeerJ Comput Sci. 2024 Feb 16;10:e1826. doi: 10.7717/peerj-cs.1826 (PMC10909231; doi:10.7717/peerj-cs.1826)
Supplement: Supplemental Information 3 — Coded using Visual Studio Code. [file peerj-cs-10-1826-s003.zip › Python GUI/components/fileHandler.py]

import tkinter as tk
import os

from utils.dataStorageClass import *
from components.terminal import *
from components.saveButton import SaveButton


def getFileList():
    files = []

    items = os.listdir("./data")

    for file in items:
        if file.endswith(".pkl"):
            files.append(file)

    return files


class FileHandler(tk.Frame):
    def __init__(self, parent: tk.Frame, dataStorage: DataStorage) -> None:
        super().__init__(parent)
        self.parent = parent
        self.currentFileName = ""
        self.dataStorage = dataStorage
        self.listbox = tk.Listbox(parent, selectmode="single")
        self.listbox.bind("<<ListboxSelect>>", self.connectToFile)
        self.listbox.grid(row=1, column=0, sticky="nsew")
        self.listFiles()

        tk.Label(parent, text="Saved Files").grid(row=0, column=0)
        self.save = SaveButton(dataStorage, parent)
        self.save.grid(row=2, column=0, sticky="nsew")

        self.loadlistbox = tk.Listbox(parent, selectmode="single")
        self.loadlistbox.bind("<<ListboxSelect>>", self.removeFile)
        self.loadlistbox.grid(row=1, column=1, sticky="nsew")

        tk.Label(parent, text="Loaded Files").grid(row=0, column=1)

        self.clear = tk.Button(parent, text="Clear",
                               bg="red", command=self.clearData)
        self.clear.grid(row=2, column=1, sticky="nsew")

    def listLoadedFiles(self):
        fileNames = self.dataStorage.getLoadedFileNames()
        self.loadlistbox.delete(0, tk.END)
        if (len(fileNames) > 0):
            for i, name in enumerate(fileNames):
                self.loadlistbox.insert(i, name)

    def listFiles(self):
        fileNames = getFileList()
        self.listbox.delete(0, tk.END)
        if (len(fileNames) > 0):
            for i, name in enumerate(fileNames):
                self.listbox.insert(i, name)

    def connectToFile(self, event):
        global connectedPortName, readonly
        fileNameItem = event.widget.curselection()
        if fileNameItem:
            index = fileNameItem[0]
            newFileName = event.widget.get(index)
            self.loadFile(newFileName)

    def saveFile(self):
        self.dataStorage.saveToFile()
        self.listFiles()
        return

    def loadFile(self, fileName):
        print("Load Data from File.")
        self.dataStorage.loadFromFile(fileName)

        self.listLoadedFiles()

    def removeFile(self, event):
        fileNameItem = event.widget.curselection()
        if fileNameItem:
            index = fileNameItem[0]
            newFileName = event.widget.get(index)
            self.dataStorage.removeFileByName(newFileName)
            self.listLoadedFiles()

    def clearData(self):
        self.dataStorage.clearData()
        self.listLoadedFiles()
