# Supplementary material for: A low-cost wireless extension for object detection and data logging for educational robotics using the ESP-NOW protocol
Source: PeerJ Comput Sci. 2024 Feb 16;10:e1826. doi: 10.7717/peerj-cs.1826 (PMC10909231; doi:10.7717/peerj-cs.1826)
Supplement: Supplemental Information 3 — Coded using Visual Studio Code. [file peerj-cs-10-1826-s003.zip › Python GUI/components/openMVViewer.py]

from datetime import datetime
import tkinter as tk
from utils.serialWorker import *
from PIL import ImageTk, Image
from utils.imageResponse import *


class OpenMvViewer(tk.Frame):
    def __init__(self, parent: tk.Frame) -> None:
        super().__init__(parent)
        self.parent = parent
        self.connectedPortName = ""
        self.canvas = tk.Canvas(parent, width=600, height=400, bg='blue')
        self.canvas.grid(row=0, column=0)
        self.photoImage = None

        self.saveImgBtn = tk.Button(self.parent,
                                    text="Save Img",
                                    bg="light green",
                                    command=self.saveToImage)
        self.saveImgBtn.grid(row=1, column=0, sticky="ew")

    def update(self, currentImageQue):
        if (not currentImageQue.empty()):
            img = currentImageQue.get()

            if img is not None:
                try:
                    self.photoImage = ImageTk.PhotoImage(
                        data=img, format="jpg")
                    self.canvas.create_image(
                        0, 0, anchor=tk.NW, image=self.photoImage)
                except Exception as e:
                    print(e)

    def genFileName(self):
        return "./data/" + datetime.now().strftime("%m_%d-%I_%M_%S_%p")

    def saveToImage(self):
        if (self.photoImage != None):
            img = ImageTk.getimage(self.photoImage)
            img.convert('RGB').save(self.genFileName() + "_img.jpg", "JPEG")
