# Supplementary material for: A low-cost wireless extension for object detection and data logging for educational robotics using the ESP-NOW protocol
Source: PeerJ Comput Sci. 2024 Feb 16;10:e1826. doi: 10.7717/peerj-cs.1826 (PMC10909231; doi:10.7717/peerj-cs.1826)
Supplement: Supplemental Information 3 — Coded using Visual Studio Code. [file peerj-cs-10-1826-s003.zip › Python GUI/components/plotValues.py]

import tkinter as tk
import matplotlib.pyplot as plt
from matplotlib.backends.backend_tkagg import FigureCanvasTkAgg
import numpy as np
from utils.dataStorageClass import *
import pandas as pd


class PlotValues(tk.Frame):
    def __init__(self, parent: tk.Frame, dataStorage: DataStorage) -> None:
        super().__init__(parent)
        self.parent = parent
        self.connectedPortName = ""
        self.initialized = False
        self.fig = plt.figure(figsize=(8, 8))
        self.ax = self.fig.add_axes([0.1, 0.1, 0.8, 0.8])

        self.controlFrame = tk.Frame(parent)
        self.controlFrame.grid(row=0, column=0)

        self.btnFrame = tk.Frame(self.controlFrame)
        self.btnFrame.grid(row=0, column=0)

        self.saveEXL = tk.Button(
            self.btnFrame, text="Save XLS", command=self.saveToFile)
        self.saveEXL.grid(row=0, column=0)

        self.saveEPS = tk.Button(
            self.btnFrame, text="EPS", command=self.saveToImage)
        self.saveEPS.grid(row=0, column=1)

        self.plotList = tk.Scrollbar(
            self.controlFrame, orient='vertical')  # tk.Frame(parent)
        self.plotList.grid(row=1, column=0)

        self.canvas = FigureCanvasTkAgg(self.fig, master=parent)
        self.canvas.get_tk_widget().grid(row=0, column=1)
        self.canvas.draw()

        self.dataStorage = dataStorage

    def setupColumnNames(self):
        columnNames = self.dataStorage.getColumnNames()
        self.checkboxVars = []
        if columnNames != None and len(columnNames) > 0:
            self.initialized = True
            for i, colName in enumerate(columnNames):
                colVar = tk.IntVar()
                self.checkboxVars.append(colVar)
                l = tk.Checkbutton(
                    self.plotList, text=colName, variable=colVar)
                l.pack(anchor='w')

    def genFileName(self):
        return "./data/" + datetime.now().strftime("%m_%d-%I_%M_%S_%p")

    def saveToImage(self):
        epsFilename = self.genFileName() + "_plt.eps"
        self.fig.savefig(epsFilename, format='eps')
        jpgFilename = self.genFileName() + "_plt.jpg"
        self.fig.savefig(jpgFilename, format='jpg')

    def saveToFile(self):
        columnNames = self.dataStorage.getColumnNames()
        xlsFilename = self.genFileName() + ".xls"
        with pd.ExcelWriter(xlsFilename, engine="openpyxl") as writer:
            for (j, dataFile) in enumerate(self.dataStorage.dataFiles):
                xData = dataFile.getDataColumn(DataColumn.TIME)
                fileData = pd.DataFrame(xData, columns=["Time"])
                for (i, colItem) in enumerate(self.checkboxVars):
                    if (colItem.get()):
                        yData = dataFile.getDataColumnFromInd(i)
                        fileData[columnNames[i]] = yData

                fileData.to_excel(writer, sheet_name=dataFile.fileName)

    def update(self):
        try:
            if (not self.initialized):
                self.setupColumnNames()

            c = ['r', 'b', 'g']  # plot marker colors
            self.ax.clear()      # clear axes from previous plot
            self.ax.grid()

            nrCheckboxes = len(self.checkboxVars)
            columnNames = self.dataStorage.getColumnNames()

            nrLines = len(self.checkboxVars) * len(self.dataStorage.dataFiles)
            colors = plt.cm.jet(np.linspace(0, 1, nrLines))

            if (columnNames != None and len(columnNames) > 0):
                for (j, dataFile) in enumerate(self.dataStorage.dataFiles):
                    xData = dataFile.getDataColumn(DataColumn.TIME)
                    for (i, colItem) in enumerate(self.checkboxVars):
                        if (colItem.get()):
                            yData = dataFile.getDataColumnFromInd(i)
                            self.ax.plot(xData, yData, linestyle="None",
                                         marker='o', color=colors[j * nrCheckboxes + i],
                                         label=columnNames[i])
                self.ax.legend()
                self.ax.set_xlabel("Time (s)")
            self.canvas.draw()
        except Exception as e:
            print("Failed to graph data", e)
