# Supplementary material for: A low-cost wireless extension for object detection and data logging for educational robotics using the ESP-NOW protocol
Source: PeerJ Comput Sci. 2024 Feb 16;10:e1826. doi: 10.7717/peerj-cs.1826 (PMC10909231; doi:10.7717/peerj-cs.1826)
Supplement: Supplemental Information 3 — Coded using Visual Studio Code. [file peerj-cs-10-1826-s003.zip › Python GUI/components/remoteController.py]

import tkinter as tk
import struct
from utils.serialWorker import *
from enum import Enum
from utils.imageResponse import *
from utils.V5Data import *
import math


class RemoteCommands(Enum):
    RUN_TEST = 170
    RUN_MOTOR = 171
    ADJUST_CAMERA = 172
    RESET_ROTATION_SENSOR = 173
    RESET_TIME = 174
    TRANSMIT_DATA = 175
    RESET_ORIENTATION = 176


class RemoteController(tk.Frame):
    def __init__(self, parent: tk.Frame,  dataStorage, serialWorker, transmitQue, imageQue) -> None:
        super().__init__(parent)
        self.initialized = False
        self.initializedButtons = False
        self.parent = parent
        self.dataStorage = dataStorage
        self.serialWorker = serialWorker
        self.transmitQue = transmitQue
        self.imageQue = imageQue

    def cameraSettings(self, v5Data, parentFrame):
        self.cameraVariables = []
        for i, camera in enumerate(v5Data.camera):
            camVar = [
                tk.IntVar(),
                tk.IntVar(),
                tk.IntVar(),
                tk.IntVar(),
            ]
            self.cameraVariables.append(camVar)
            tk.Label(parentFrame, text="Camera WB" +
                     str(camera.portNr)).grid(row=i, column=0)
            tk.Entry(parentFrame, textvariable=camVar[0]).grid(row=i, column=1)
            tk.Entry(parentFrame, textvariable=camVar[1]).grid(row=i, column=2)
            tk.Entry(parentFrame, textvariable=camVar[2]).grid(row=i, column=3)
            tk.Entry(parentFrame, textvariable=camVar[3]).grid(row=i, column=4)
            tk.Button(parentFrame,
                      text="Set",
                      bg="light green",
                      command=lambda: self.sendCameraCommand(camera.portNr,
                                                             camVar[0].get(),
                                                             camVar[1].get(),
                                                             camVar[2].get(),
                                                             camVar[3].get(),
                                                             )).grid(row=i, column=5)

    def simpleMotorMotions(self, v5Data, parentFrame):
        for i, motor in enumerate(v5Data.motors):
            tk.Label(parentFrame, text="Port " +
                     str(motor.portNr)).grid(row=i, column=0)
            tk.Button(parentFrame, text="Forward",
                      bg="light green", command=lambda: self.sendMtrCommand(motor.portNr, 3)).grid(row=i, column=1)
            tk.Button(parentFrame, text="Stop",
                      bg="light green", command=lambda: self.sendMtrCommand(motor.portNr, 0)).grid(row=i, column=2)
            tk.Button(parentFrame, text="Reverse",
                      bg="light green", command=lambda: self.sendMtrCommand(motor.portNr, -3)).grid(row=i, column=3)
            pass
        pass

    def rotationSensorResets(self, v5Data, parentFrame):
        for i, rotSensor in enumerate(v5Data.potentiometer):
            tk.Label(parentFrame, text="Port " +
                     str(rotSensor.portNr)).grid(row=i, column=0)
            tk.Button(parentFrame, text="Reset Angle",
                      bg="light green", command=lambda: self.sendCommand(RemoteCommands.RESET_ROTATION_SENSOR.value, rotSensor.portNr)).grid(row=i, column=1)
            pass
        pass

    def clearData(self):
        self.dataStorage.clearData()

    def saveToFile(self):
        self.dataStorage.saveToFile()
        self.clearData()

    def update(self, v5Data):
        if (self.initializedButtons == False):
            self.initializedButtons = True
            btnFrame = tk.Frame(self.parent)
            btnFrame.grid(row=0, column=0, pady=20, sticky="ew")

            btns = [
                ["Clear", "red", lambda:self.dataStorage.clearData()],
                ["Start Transmission", "light green",
                 lambda: self.sendCommand(RemoteCommands.TRANSMIT_DATA.value, 1)],
                ["Stop Transmission", "light blue",
                 lambda: self.sendCommand(RemoteCommands.TRANSMIT_DATA.value, 0)],
                ["Reset Time", "light blue",
                 lambda: self.sendCommand(RemoteCommands.RESET_TIME.value, 0)],
                ["Reset Inertial", "light blue",
                 lambda: self.sendCommand(RemoteCommands.RESET_ORIENTATION.value, 0)],
                ["Save to File", "light blue", self.saveToFile],
                ["Run Sort", "orange", self.runSortProgram],
                ["Ping", "orange", self.runPing],
            ]

            for i, button in enumerate(btns):
                tk.Button(btnFrame,
                          text=button[0],
                          bg=button[1],
                          height=10,
                          width=15,
                          command=button[2]).grid(row=math.floor(i / 4), column=i % 4, padx=5)

        if (self.initialized == False and v5Data != None):
            self.initialized = True

            mtrFrame = tk.Frame(self.parent)
            mtrFrame.grid(row=2, column=0)
            self.simpleMotorMotions(v5Data, mtrFrame)

            rotFrame = tk.Frame(self.parent)
            rotFrame.grid(row=3, column=0)
            self.rotationSensorResets(v5Data, rotFrame)

            pass

    def sendCommand(self, commandCodeValue, extraValue):
        binaryMessage = struct.pack(
            "<2h",
            int(commandCodeValue),
            int(extraValue))

        self.transmitQue.put(binaryMessage)

    def sendTestCommand(self):
        testIndex = self.testOptions.index(self.testName.get())
        self.sendCommand(RemoteCommands.RUN_TEST.value, int(testIndex))

    def sendCameraCommand(self, portNr, r, g, b, brightness):
        binaryMessage = struct.pack(
            "<5h",
            RemoteCommands.ADJUST_CAMERA.value,
            int(portNr),
            int(r),
            int(g),
            int(b),
            int(brightness))

        self.transmitQue.put(binaryMessage)

    def sendMtrCommand(self, portNr, direction):
        print(portNr, direction)
        binaryMessage = struct.pack(
            "<4h",
            RemoteCommands.RUN_MOTOR.value,
            int(portNr),
            int(direction),
            int(0))

        self.transmitQue.put(binaryMessage)

    def runPing(self):
        binaryMessage = struct.pack(
            "<2h",
            V5_MessageType.PING.value,
            0
        )

        print("Start Ping Time: ", time.time())
        self.transmitQue.put(binaryMessage)

    def runSortProgram(self):
        print("Start Run Sort")
        while(True):
            try:
                img = self.imageQue.get()
                detectedObjects = detectObejctsInImage(img)
                print(detectedObjects)
                objFound = False
                for obj in detectedObjects:
                    print(obj)
                    if (obj[2] > 0.6):
                        objFound = True
                        if (obj[1] == 0):
                            print("Found Acorn")
                            self.sendMtrCommand(12, 25)
                        # elif (obj[1] == 1):
                        #     print("Found Ball")
                        #     self.sendMtrCommand(12, -25)
                        elif (obj[1] == 2):
                            print("Found Box")
                            self.sendMtrCommand(12, -25)
                        # elif (obj[1] == 3):
                        #     print("Found container")
                        #     self.sendMtrCommand(12, -25)
                        # elif (obj[1] == 4):
                        #     print("Found disc")
                        #     self.sendMtrCommand(12, -25)
                        # elif (obj[1] == 5):
                        #     print("Found ring")
                        #     self.sendMtrCommand(12, -25)

                        # time.sleep(2)

                if (not objFound):
                    print("Found Nothing. Shut down motor")
                    self.sendMtrCommand(12, 0)

            except:
                print("Error.")
