# Supplementary material for: A low-cost wireless extension for object detection and data logging for educational robotics using the ESP-NOW protocol
Source: PeerJ Comput Sci. 2024 Feb 16;10:e1826. doi: 10.7717/peerj-cs.1826 (PMC10909231; doi:10.7717/peerj-cs.1826)
Supplement: Supplemental Information 3 — Coded using Visual Studio Code. [file peerj-cs-10-1826-s003.zip › Python GUI/components/saveButton.py]

from utils.dataStorageClass import *
import tkinter as tk


class SaveButton(tk.Button):
    def __init__(self, dataStorage: DataStorage, parent: tk.Frame) -> None:
        super().__init__(parent)
        self.dataStorage = dataStorage
        self['text'] = 'Save Data'
        self['command'] = self.__saveToFile
        self['bg'] = "light green"

    def __saveToFile(self):
        self.dataStorage.saveToFile()
        self.dataStorage.clearData()
