# Supplementary material for: A low-cost wireless extension for object detection and data logging for educational robotics using the ESP-NOW protocol
Source: PeerJ Comput Sci. 2024 Feb 16;10:e1826. doi: 10.7717/peerj-cs.1826 (PMC10909231; doi:10.7717/peerj-cs.1826)
Supplement: Supplemental Information 3 — Coded using Visual Studio Code. [file peerj-cs-10-1826-s003.zip › Python GUI/components/terminal.py]

import tkinter as tk


class Terminal(tk.Frame):
    def __init__(self, parent: tk.Frame) -> None:
        super().__init__(parent)
        self.parent = parent
        self.counter = 0
        label = tk.Label(parent, text="Terminal")
        label.grid(row=0, column=1)
        self.terminal = tk.Text(parent, height=40, width=52)
        self.terminal.bind("<Key>", lambda e: "break")
        self.terminal.grid(row=1, column=1)

    def append(self, text):
        self.counter += 1
        if (self.counter > 20):
            self.counter = 0
            self.terminal.delete("1.0", "end")

        self.terminal.insert(tk.END, b'>> ' + text + b'\n')
        self.terminal.see(tk.END)

    def appendListFlts(self, listOfFloats):
        self.terminal.insert(tk.END, ">> " + ", ".join(
            [str(elm) for elm in listOfFloats]) + "\n")
        self.terminal.see(tk.END)

    def clear(self):
        self.terminal.delete("1.0", tk.END)
