# Supplementary material for: A low-cost wireless extension for object detection and data logging for educational robotics using the ESP-NOW protocol
Source: PeerJ Comput Sci. 2024 Feb 16;10:e1826. doi: 10.7717/peerj-cs.1826 (PMC10909231; doi:10.7717/peerj-cs.1826)
Supplement: Supplemental Information 3 — Coded using Visual Studio Code. [file peerj-cs-10-1826-s003.zip › Python GUI/components/testFrame.py]

import tkinter as tk
import time
import struct
from utils.serialWorker import *
from tkinter import ttk
from components.remoteController import RemoteCommands
from utils.serialWorker import *
from utils.V5Data import *
from components.saveButton import *


class TestFrame(tk.Frame):
    def __init__(self, parent: tk.Frame, dataStorage, transmitQue, serialWorker: SerialWorker) -> None:
        super().__init__(parent)
        self.parent = parent
        self.dataStorage = dataStorage
        self.testInformation = []
        self.serialWorker = serialWorker
        self.selectedTestNr = -1
        self.transmitQue = transmitQue
        self.initialized = False

        self.buttonFrame = tk.Frame(parent)
        self.buttonFrame.grid(row=4, column=0)
        tk.Button(self.buttonFrame,
                  text="Load Test List from Robot",
                  bg="light blue",
                  command=self.refreshTestList).grid(row=0, column=2)

    def setupScreen(self):
        tV = ttk.Treeview(self.parent)
        tV['show'] = ''
        tV['columns'] = ('id', 'name', 'description')
        tV.column("#1", width=20, stretch="no")
        tV.heading("id", text="ID", anchor=tk.CENTER)
        tV.heading("name", text="Name", anchor=tk.CENTER)
        tV.heading("description", text="Description", anchor=tk.CENTER)
        tV.bind("<<TreeviewSelect>>", self.OnDoubleClick)

        self.table = tV
        self.table.grid(row=1, column=0)

        self.parameterFrame = tk.Frame(self.parent)
        self.parameterFrame.grid(row=2, column=0)

        self.param1Name = tk.StringVar()
        self.param2Name = tk.StringVar()
        self.param3Name = tk.StringVar()
        self.param4Name = tk.StringVar()
        self.param5Name = tk.StringVar()
        self.param6Name = tk.StringVar()

        self.p1Value = tk.DoubleVar()
        self.p2Value = tk.DoubleVar()
        self.p3Value = tk.DoubleVar()
        self.p4Value = tk.DoubleVar()
        self.p5Value = tk.DoubleVar()
        self.p6Value = tk.DoubleVar()

        self.l1Entry = tk.Label(self.parameterFrame,
                                textvariable=self.param1Name).grid(
            row=0, column=0)
        self.p1Entry = tk.Entry(self.parameterFrame,
                                textvariable=self.p1Value)
        self.p1Entry.grid(row=0, column=1)

        self.l2Entry = tk.Label(self.parameterFrame,
                                textvariable=self.param2Name).grid(
            row=1, column=0)
        self.p2Entry = tk.Entry(self.parameterFrame,
                                textvariable=self.p2Value)
        self.p2Entry.grid(row=1, column=1)

        self.l3Entry = tk.Label(self.parameterFrame,
                                textvariable=self.param3Name).grid(
            row=2, column=0)
        self.p3Entry = tk.Entry(self.parameterFrame,
                                textvariable=self.p3Value)
        self.p3Entry.grid(row=2, column=1)

        self.l4Entry = tk.Label(self.parameterFrame,
                                textvariable=self.param4Name).grid(
            row=3, column=0)
        self.p4Entry = tk.Entry(self.parameterFrame,
                                textvariable=self.p4Value)
        self.p4Entry.grid(row=3, column=1)

        self.l5Entry = tk.Label(self.parameterFrame,
                                textvariable=self.param5Name).grid(row=4, column=0)

        self.p5Entry = tk.Entry(self.parameterFrame,
                                textvariable=self.p5Value)
        self.p5Entry.grid(row=4, column=1)

        self.l5Entry = tk.Label(self.parameterFrame,
                                textvariable=self.param6Name).grid(row=5, column=0)

        self.p6Entry = tk.Entry(self.parameterFrame,
                                textvariable=self.p6Value)
        self.p6Entry.grid(row=5, column=1)

        tk.Button(self.buttonFrame, text="Run Test",
                  bg="light green", command=self.runTest).grid(row=0, column=0)
        SaveButton(self.dataStorage, self.buttonFrame).grid(row=0, column=1)

    def refreshTestList(self):
        self.initialized = True
        self.setupScreen()
        self.testInformation = []
        self.sendSimpleCommand(RemoteCommands.TRANSMIT_DATA.value, 0)
        time.sleep(0.2)
        self.sendSimpleCommand(V5_MessageType.REQUEST_TESTS.value, 0)

    def addTestInformation(self, testInfo):
        try:
            print("Length: ", len(testInfo))
            messageType = struct.unpack("<1c", testInfo[0:1])
            testCode = struct.unpack("<1h", testInfo[1:3])
            testName = testInfo[3:23].decode('utf-8').strip()
            testDescription = testInfo[23:123].decode('utf-8').strip()
            p1Name = testInfo[123:143].decode('utf-8').strip()
            p2Name = testInfo[143:163].decode('utf-8').strip()
            p3Name = testInfo[163:183].decode('utf-8').strip()
            p4Name = testInfo[183:203].decode('utf-8').strip()
            p5Name = testInfo[203:223].decode('utf-8').strip()
            p6Name = testInfo[223:243].decode('utf-8').strip()
            self.testInformation.append(
                (testCode, testName, testDescription,
                 p1Name, p2Name, p3Name, p4Name, p5Name, p6Name))
            self.update()
        except:
            pass

    def update(self):
        for item in self.table.get_children():
            self.table.delete(item)

        count = 0
        for i, record in enumerate(self.testInformation):
            self.table.insert(parent='', index='end', iid=count,
                              text='', values=(record[0], record[1], record[2],
                                               record[3], record[4], record[5]))
            count += 1

    def OnDoubleClick(self, event):
        self.table.focus()
        indexNr = int(self.table.selection()[0])
        test = self.testInformation[indexNr]
        self.selectedTestNr = test[0][0]
        self.param1Name.set(test[3])
        self.param2Name.set(test[4])
        self.param3Name.set(test[5])
        self.param4Name.set(test[6])
        self.param5Name.set(test[7])
        self.param6Name.set(test[8])

    def runTest(self):
        self.sendTestCommand(self.selectedTestNr,
                             self.p1Value.get(),
                             self.p2Value.get(),
                             self.p3Value.get(),
                             self.p4Value.get(),
                             self.p5Value.get(),
                             self.p6Value.get())

    def sendTestCommand(self, testId, param1, param2, param3, param4, param5, param6):
        binaryMessage = struct.pack(
            "<6h7f",
            RemoteCommands.RUN_TEST.value,
            int(testId),
            2, 3, 4, 5,
            param1, param2, param3, param4, param5, param6, 0)
        self.transmitQue.put(binaryMessage)
        self.dataStorage.clearData()

    def sendSimpleCommand(self, commandCodeValue, extraValue):
        binaryMessage = struct.pack(
            "<2h",
            int(commandCodeValue),
            int(extraValue))

        self.transmitQue.put(binaryMessage)

    def sendMtrCommand(self, portNr, direction):
        print(portNr, direction)
        binaryMessage = struct.pack(
            "<4h",
            RemoteCommands.RUN_MOTOR.value,
            int(portNr),
            int(direction),
            int(0))

        self.transmitQue.put(binaryMessage)
