# Supplementary material for: A low-cost wireless extension for object detection and data logging for educational robotics using the ESP-NOW protocol
Source: PeerJ Comput Sci. 2024 Feb 16;10:e1826. doi: 10.7717/peerj-cs.1826 (PMC10909231; doi:10.7717/peerj-cs.1826)
Supplement: Supplemental Information 3 — Coded using Visual Studio Code. [file peerj-cs-10-1826-s003.zip › Python GUI/README.txt.txt]

Download the RPC libary by OpenMV at Github and put it in the libraries/rpc directory.

It can be found at the following URL:

https://github.com/openmv/openmv/tree/master/tools/rpc
