# Supplementary material for: A low-cost wireless extension for object detection and data logging for educational robotics using the ESP-NOW protocol
Source: PeerJ Comput Sci. 2024 Feb 16;10:e1826. doi: 10.7717/peerj-cs.1826 (PMC10909231; doi:10.7717/peerj-cs.1826)
Supplement: Supplemental Information 3 — Coded using Visual Studio Code. [file peerj-cs-10-1826-s003.zip › Python GUI/requirements.txt]

absl-py==1.4.0
addict==2.4.0
albumentations==1.3.0
ansi2html==1.7.0
asttokens==2.0.5
astunparse==1.6.3
attrs==23.1.0
autopep8==1.6.0
awscrt==0.13.11
awsiotsdk==1.11.2
backcall==0.2.0
Brotli==1.0.9
cachetools==5.3.0
certifi==2022.5.18.1
charset-normalizer==2.0.12
click==8.1.3
colorama==0.4.4
cuda-python==12.1.0
cycler==0.11.0
Cython==0.29.34
dash==2.4.1
dash-bootstrap-components==1.1.0
dash-core-components==2.0.0
dash-daq==0.5.0
dash-html-components==2.0.0
dash-table==5.0.0
debugpy==1.6.0
decorator==5.1.1
entrypoints==0.4
et-xmlfile==1.1.0
executing==0.8.3
Flask==2.1.2
Flask-Compress==1.12
flatbuffers==23.5.8
fonttools==4.33.3
gast==0.4.0
google-auth==2.17.3
google-auth-oauthlib==0.4.6
google-pasta==0.2.0
grpcio==1.54.0
h5py==3.8.0
idna==3.3
imageai==3.0.3
imageio==2.28.1
iniconfig==2.0.0
ipykernel==6.13.0
ipython==8.3.0
itsdangerous==2.1.2
jax==0.4.9
jedi==0.18.1
Jinja2==3.1.2
joblib==1.2.0
jupyter-client==7.3.0
jupyter-core==4.10.0
jupyter-dash==0.4.2
keras==2.10.0
Keras-Preprocessing==1.1.2
kiwisolver==1.4.2
lazy_loader==0.2
libclang==16.0.0
lxml==4.7.1
Markdown==3.4.3
markdown-it-py==2.2.0
MarkupSafe==2.1.1
matplotlib==3.5.2
matplotlib-inline==0.1.3
mdurl==0.1.2
ml-dtypes==0.1.0
mlxtend==0.21.0
mmcv==2.0.0
mmcv-lite==2.0.0
mmdet==3.0.0
mmengine==0.7.3
mmyolo==0.5.0
mock==4.0.3
model-index==0.1.11
nest-asyncio==1.5.5
networkx==3.1
numpy==1.23.5
oauthlib==3.2.2
opencv-python==4.7.0.72
openmim==0.3.7
openpyxl==3.1.2
opt-einsum==3.3.0
ordered-set==4.1.0
packaging==21.3
pandas==1.4.2
parso==0.8.3
patsy==0.5.3
pickleshare==0.7.5
Pillow==9.1.1
plotly==5.8.0
pluggy==1.0.0
portalocker==2.6.0
prettytable==3.7.0
prompt-toolkit==3.0.29
protobuf==3.19.6
psutil==5.9.0
pure-eval==0.2.2
py==1.11.0
pyasn1==0.5.0
pyasn1-modules==0.3.0
pycocotools==2.0.6
pycodestyle==2.8.0
pygame==2.3.0
Pygments==2.15.1
pyparsing==3.0.8
pyserial==3.5
PySimpleGUI==4.60.1
pytest==7.1.3
python-dateutil==2.8.2
pytz==2022.1
PyWavelets==1.4.1
pywin32==303
PyYAML==6.0
pyzmq==22.3.0
qudida==0.0.4
regex==2023.5.5
requests==2.27.1
requests-oauthlib==1.3.1
retrying==1.3.3
rich==13.3.5
rsa==4.9
scikit-image==0.20.0
scikit-learn==1.2.0
scipy==1.10.0
seaborn==0.12.2
shapely==2.0.1
six==1.16.0
stack-data==0.2.0
statsmodels==0.13.5
tabulate==0.9.0
tenacity==8.0.1
tensorboard==2.10.1
tensorboard-data-server==0.6.1
tensorboard-plugin-wit==1.8.1
tensorflow==2.10.0
tensorflow-estimator==2.10.0
tensorflow-intel==2.12.0
tensorflow-io-gcs-filesystem==0.31.0
termcolor==2.3.0
terminaltables==3.1.10
threadpoolctl==3.1.0
tifffile==2023.4.12
tkfontawesome==0.2.0
tksvg==0.7.4
toml==0.10.2
tomli==2.0.1
torch==1.13.1+cu117
torchaudio==0.13.1
torchdata==0.5.1
torchtext==0.14.1
torchvision==0.14.1
tornado==6.1
tqdm==4.64.1
traitlets==5.1.1
typing_extensions==4.4.0
urllib3==1.26.9
wcwidth==0.2.5
Werkzeug==2.1.2
wrapt==1.14.1
yapf==0.33.0
zmq==0.0.0
