# Supplementary material for: A low-cost wireless extension for object detection and data logging for educational robotics using the ESP-NOW protocol
Source: PeerJ Comput Sci. 2024 Feb 16;10:e1826. doi: 10.7717/peerj-cs.1826 (PMC10909231; doi:10.7717/peerj-cs.1826)
Supplement: Supplemental Information 3 — Coded using Visual Studio Code. [file peerj-cs-10-1826-s003.zip › Python GUI/utils/bufferUtils.py]

# @brief BufferReader is used to maintain a buffer stream
#        and to read complete commands from the buffer.
#        Valid commands have the form:
#         Header sequence - coomand data (fixed number of binary data bytes) - footer sequence
class BufferReader:
    def __init__(self, nrBytesPerEntireCommand, headerSeq, footerSeq) -> None:
        """! Intialize Buffer Reader Class
        
        @param expectedLen   The number of bytes in a valid command (included header and foot sequences)
        @param headerSeq     The characters that specify the start of a command line
        @param footerSeq     The characters that specity the end of a command line
        """

        self.clearBuffer()

        # Encode the header and footer sequence into binary
        self.headerSeq = headerSeq.encode('utf-8')
        self.footerSeq = footerSeq.encode('utf-8')

        self.nrBytesInEntireCommand = nrBytesPerEntireCommand
        self.nrBytesInCommandData = nrBytesPerEntireCommand - \
            len(self.headerSeq) - len(self.footerSeq)
        pass

    def clearBuffer(self):
        """! Clear the contents of the buffer
        """
        self.readBuffer = b''
        self.headerFound = False
        self.footerFound = False

    def feed(self, data: bytes):
        """! Add data to the running buffer
        @param data            Sequence of binary data that is to be added to the buffer
        """
        self.readBuffer += data

    def getNextCompleteLine(self):
        """! Return the next valid command data sequence if
             one can be found.
        """
        nrBytesInBuffer = len(self.readBuffer)

        # Check if there is enough data to form a valid command
        if (nrBytesInBuffer < self.nrBytesInEntireCommand):
            return None

        # Find the first instance of a valid header sequence
        indOfHeader = self.readBuffer.find(self.headerSeq)
        if (indOfHeader == -1):
            self.clearBuffer()
            return None

        # If the header sequence is not the first character
        # in the sequence, through out all data before it.
        self.readBuffer = self.readBuffer[indOfHeader + 3:]

        # Find the first instance of the footer sequence
        indOfFooter = self.readBuffer.find(self.footerSeq)
        if (indOfFooter == -1):
            self.footerFound = False
            return None

        # Extract command data between the start sequence and the footer 
        # sequence and remove entire command from the buffer.
        commandData = self.readBuffer[0: indOfFooter]
        self.readBuffer = self.readBuffer[indOfFooter + 3:]

        # check that command data has the expected length
        messageLen = len(commandData)
        if (messageLen != self.nrBytesInCommandData):
            print("Error: Message length expected to be ",
                  self.nrBytesInCommandData, " but was: ", messageLen)
            print(commandData)
            return None
        else:
            return commandData
