# Supplementary material for: A low-cost wireless extension for object detection and data logging for educational robotics using the ESP-NOW protocol
Source: PeerJ Comput Sci. 2024 Feb 16;10:e1826. doi: 10.7717/peerj-cs.1826 (PMC10909231; doi:10.7717/peerj-cs.1826)
Supplement: Supplemental Information 3 — Coded using Visual Studio Code. [file peerj-cs-10-1826-s003.zip › Python GUI/utils/dataStorageClass.py]

from utils.V5Data import *
from typing import List
import numpy as np
import pickle
from datetime import datetime


class DataColumn(Enum):
    TIME = 0
    BATTERY = 1
    SDCARD = 2
    CONTROLLER = 3


class DataFile():
    def __init__(self):
        self.isLiveData: bool = False
        self.rawV5Data: List[V5Data] = list()
        self.dataLog: np.ndarray[np.double] = None
        self.initialized: bool = False
        self.fileName: str = None

    def appendDataFrame(self, v5DataFrame):
        if (v5DataFrame != None):
            self.rawV5Data.append(v5DataFrame)
            v5FlatArr = v5DataFrame.flatten()
            if (not self.initialized):
                self.dataLog = np.empty([0, v5FlatArr.shape[0]])
                self.initialized = True
            if (v5FlatArr.shape[0] == self.dataLog.shape[1]):
                self.dataLog = np.r_[self.dataLog, [v5FlatArr]]
            else:
                print("Shape does not agree.")
                print(v5FlatArr.shape[0])
                print(self.dataLog.shape[1])

        return v5DataFrame

    def set(self, fileName: str, data):
        self.fileName = fileName
        self.dataLog = data[0]
        self.rawV5Data = data[1]

    def getNrDataRows(self):
        if self.dataLog is None:
            return 0

        return len(self.dataLog)

    def getDataColumn(self, col: DataColumn):
        return self.dataLog[:, col.value]

    def getDataColumnFromInd(self, colIndex):
        return self.dataLog[:, colIndex]

    def getRecord(self, recordNr) -> V5Data:
        if (len(self.rawV5Data) > 0):
            return self.rawV5Data[recordNr]

        return None

    def getColumnNames(self):
        if (len(self.rawV5Data) > 0):
            return self.rawV5Data[0].getColNames()
        return []

    def clearData(self):
        self.__init__()

    def getPickleData(self):
        return [self.dataLog,
                self.rawV5Data]

    def findGPSColumns(self):
        colNames = self.getColumnNames()
        plotXIndex = []
        plotYIndex = []
        plotHeadingIndex = []
        plotQIndex = []

        for i, colName in enumerate(colNames):
            if (colName.find("GPS") != -1):
                if (colName.find("GPS_x") != -1):
                    plotXIndex.append(i)
                elif (colName.find("GPS_y") != -1):
                    plotYIndex.append(i)
                elif (colName.find("GPS_rotation") != -1):
                    plotHeadingIndex.append(i)
                elif (colName.find("GPS_error") != -1):
                    plotQIndex.append(i)

        return [plotXIndex, plotYIndex, plotHeadingIndex, plotQIndex]


class DataStorage():
    def __init__(self):
        self.dataFiles: List[DataFile] = list()
        self.initialized: bool = False
        self.curDataRecord: int = -1

    def appendV5(self, v5Data):
        if len(self.dataFiles) == 0:
            self.dataFiles.append(DataFile())

        self.dataFiles[0].appendDataFrame(v5Data)

        return v5Data

    def appendHEX(self, line):
        v5DataFrame = readFromCommandData(1, line)

        if (v5DataFrame == None):
            return None

        self.appendV5(v5DataFrame)

    def getLoadedFileNames(self):
        names = []
        for file in self.dataFiles:
            names.append(file.fileName)
        return names

    def addFileData(self, fileName, data):
        # check if file already exists
        for file in self.dataFiles:
            if file.fileName == fileName:
                return

        # check that columns are same in existing file and new File
        if (self.hasDataFiles() and len(data) == 2):
            existingColumnNames = self.dataFiles[0].getColumnNames()
            newColumnNames = data[1][0].getColNames()

            for i, name in enumerate(existingColumnNames):
                if (name != newColumnNames[i]):
                    return False

        newFile = DataFile()
        newFile.set(fileName, data)
        self.dataFiles.insert(0, newFile)
        return True

    def removeFileByName(self, fileName):
        for i, file in enumerate(self.dataFiles):
            if (file.fileName == fileName):
                self.dataFiles.pop(i)
                return

    def next(self):
        if (self.curDataRecord < self.dataFiles[0].getNrDataRows()):
            self.curDataRecord = self.curDataRecord + 1

    def prev(self):
        if (self.curDataRecord == -1):
            self.curDataRecord = self.dataFiles[0].getNrDataRows() - 1
            return

        if (self.curDataRecord > 0):
            self.curDataRecord = self.curDataRecord - 1

    def setToMostRecent(self):
        self.curDataRecord = -1

    def getDataColumn(self, fileNr: int, col: DataColumn):
        if (len(self.dataFiles) > fileNr):
            return self.dataFiles[fileNr].getDataColumn(col)

    def getDataColumnFromInd(self, fileNr: int, colIndex):
        if (len(self.dataFiles) > fileNr):
            return self.dataFiles[fileNr].getDataColumnFromInd(colIndex)

    def getRecord(self):
        if (self.hasDataFiles()):
            return self.dataFiles[0].getRecord(self.curDataRecord)

        return None

    def hasDataFiles(self):
        return len(self.dataFiles) > 0

    def getColumnNames(self):
        if (self.hasDataFiles()):
            return self.dataFiles[0].getColumnNames()

    def clearData(self):
        self.__init__()

    def saveToFile(self):
        filename = datetime.now().strftime("%m_%d-%I_%M_%S_%p")
        with open(".\\data\\" + filename + ".pkl", 'wb') as file:
            pickle.dump(self.getPickleDataStructure(), file)

    def loadFromFile(self, fileName):
        with open("./data/" + fileName, 'rb') as file:
            fileData = pickle.load(file)
            self.addFileData(fileName, fileData)

    def getPickleDataStructure(self):
        if (len(self.dataFiles) == 0):
            return []

        return self.dataFiles[0].getPickleData()
