# Supplementary material for: A low-cost wireless extension for object detection and data logging for educational robotics using the ESP-NOW protocol
Source: PeerJ Comput Sci. 2024 Feb 16;10:e1826. doi: 10.7717/peerj-cs.1826 (PMC10909231; doi:10.7717/peerj-cs.1826)
Supplement: Supplemental Information 3 — Coded using Visual Studio Code. [file peerj-cs-10-1826-s003.zip › Python GUI/utils/imageResponse.py]

from ultralytics import YOLO
from PIL import Image
import io
model = YOLO("machineLearningYoloV8/TrainedModel_V1/weights/best.pt")


def detectObejctsInImage(im1):
    image = Image.open(io.BytesIO(im1))
    results = model.predict(source=image,
                            show=False,
                            save=False,
                            # show=True,
                            # save=True, # switch to true to save
                            device='cpu',
                            project="machineLearningYoloV8",
                            name="predict")  # save plotted images

    objs = []
    for result in results:
        data = result.boxes
        for item in data:
            class_id = item.cls[0].item()
            className = result.names[class_id]
            conf = item.conf[0].item()
            objs.append([className, class_id, conf])

    return objs
