# Supplementary material for: A low-cost wireless extension for object detection and data logging for educational robotics using the ESP-NOW protocol
Source: PeerJ Comput Sci. 2024 Feb 16;10:e1826. doi: 10.7717/peerj-cs.1826 (PMC10909231; doi:10.7717/peerj-cs.1826)
Supplement: Supplemental Information 3 — Coded using Visual Studio Code. [file peerj-cs-10-1826-s003.zip › Python GUI/utils/openMVutils.py]

from utils.serialWorker import serial
import struct
from libraries.rpc import rpc

openMVInterface = None


def connectToOpenMV():
    global openMVInterface
    if (openMVInterface == None):
        for port in serial.tools.list_ports.comports():
            if port.description.find("OpenMV") != -1:
                # openMVPort = serial.Serial(port.name, 115200)
                openMVInterface = rpc.rpc_usb_vcp_master(
                    port=port.name)


def getImageFromOpenMV():
    global openMVInterface

    connectToOpenMV()
    if openMVInterface == None:
        return None

    return get_frame_buffer_call_back(
        "sensor.RGB565", "sensor.VGA", cutthrough=True, silent=True)


def get_frame_buffer_call_back(pixformat_str, framesize_str, cutthrough, silent):
    if not silent:
        print("Getting Remote Frame...")

    result = openMVInterface.call("jpeg_image_snapshot", "%s,%s" %
                                  (pixformat_str, framesize_str))
    if result is not None:

        size = struct.unpack("<I", result)[0]
        img = bytearray(size)

        if cutthrough:
            # Fast cutthrough data transfer with no error checking.

            # Before starting the cut through data transfer we need to sync both the master and the
            # slave device. On return both devices are in sync.
            result = openMVInterface.call("jpeg_image_read")
            if result is not None:

                # GET BYTES NEEDS TO EXECUTE NEXT IMMEDIATELY WITH LITTLE DELAY NEXT.

                # Read all the image data in one very large transfer.
                openMVInterface.get_bytes(img, 500)  # timeout

        else:
            # Slower data transfer with error checking.

            # Transfer 32 KB chunks.
            chunk_size = (1 << 15)

            if not silent:
                print("Reading %d bytes..." % size)
            for i in range(0, size, chunk_size):
                ok = False
                for j in range(3):  # Try up to 3 times.
                    result = openMVInterface.call(
                        "jpeg_image_read", struct.pack("<II", i, chunk_size))
                    if result is not None:
                        # Write the image data.
                        img[i:i+chunk_size] = result
                        if not silent:
                            print("%.2f%%" % ((i * 100) / size))
                        ok = True
                        break
                    if not silent:
                        print("Retrying... %d/2" % (j + 1))
                if not ok:
                    if not silent:
                        print("Error!")
                    return None

        return img

    else:
        if not silent:
            print("Failed to get Remote Frame!")

    return None
