# Supplementary material for: A low-cost wireless extension for object detection and data logging for educational robotics using the ESP-NOW protocol
Source: PeerJ Comput Sci. 2024 Feb 16;10:e1826. doi: 10.7717/peerj-cs.1826 (PMC10909231; doi:10.7717/peerj-cs.1826)
Supplement: Supplemental Information 3 — Coded using Visual Studio Code. [file peerj-cs-10-1826-s003.zip › Python GUI/utils/plotUtils.py]

import matplotlib.pyplot as plt
import numpy as np
import math


def drawField(figSizeX, figSizeY, figRange=[]):
    # Plot Trajectories
    fig = plt.figure(figsize=(figSizeX, figSizeY), facecolor=(1, 1, 1))
    ax = fig.add_axes([0.1, 0.1, 0.8, 0.8])
    ax.grid(True)
    if (len(figRange) == 4):
        ax.axis(figRange)
    else:
        ax.axis([-1810, 1810, -1810, 1810])

    ax.set_xlabel("X Coordinate [mm]")
    ax.set_ylabel("Y Coordinate [mm]")
    return fig, ax


def getUniqueColors(nrColors):
    return plt.cm.jet(np.linspace(0, 1, nrColors))


def convAngleToVec(angleInDeg):
    rx = np.sin(np.radians(angleInDeg))
    ry = np.cos(np.radians(angleInDeg))
    return rx, ry
