# Supplementary material for: A low-cost wireless extension for object detection and data logging for educational robotics using the ESP-NOW protocol
Source: PeerJ Comput Sci. 2024 Feb 16;10:e1826. doi: 10.7717/peerj-cs.1826 (PMC10909231; doi:10.7717/peerj-cs.1826)
Supplement: Supplemental Information 3 — Coded using Visual Studio Code. [file peerj-cs-10-1826-s003.zip › Python GUI/utils/serialWorker.py]

import serial
import serial.tools.list_ports
import struct
import time
from utils.bufferUtils import *


class SerialWorker:
    def __init__(self) -> None:
        self.connectedtoESP32_Recv = False
        self.esp32_recv_port = -1
        self.esp32_recv_portName = ""
        self.v5_status = "Not Found"
        self.readLines = []
        self.bufferReader = BufferReader(250, 'sta', 'end')

    def isAvailable(self):
        return self.esp32_recv_port != -1

    def autoDetectESP32_Receiver(self):
        print("Scan ports")
        portNames, ports = self.getListOfPorts()
        if (len(portNames) > 0):
            for i, name in enumerate(portNames):
                if "Silicon Labs CP210x" in ports[i].description:
                    print("Found an ESP32 on ", name)
                    try:
                        tmpSerialPort = serial.Serial(
                            name, 115200, timeout=1)

                        print("Send PING")
                        time.sleep(0.1)
                        results = self.pingEsp32Receiver(tmpSerialPort)

                        if (results[0]):
                            self.esp32_recv_portName = name
                            time.sleep(2)
                            tmpSerialPort.close()
                            self.openESP32_RecvPort(name)
                            return True

                        tmpSerialPort.close()
                    except:
                        print("Error encountered")
                        pass
        return False

    def updateConnectionStatus(self):
        if (self.isAvailable()):
            self.pingEsp32Receiver(self.esp32_recv_port)

    def pingEsp32Receiver(self, serialConnection):
        foundESP32_RECEIVER = False
        foundESP32_SENDER = False
        foundV5Brain = False
        binaryMessage = struct.pack(
            "<4c", b"P", b"I", b"N", b"G")
        try:
            serialConnection.write(binaryMessage)
            time.sleep(0.5)
            nrBytesAvailable = serialConnection.in_waiting
            if (nrBytesAvailable != 0):
                byteString = str(serialConnection.read(nrBytesAvailable))
                print(byteString)
                if (str(byteString).find("PONG") != -1):
                    foundESP32_RECEIVER = True

                if (str(byteString).find("ESP_NOW_SUCCESS") != -1):
                    foundESP32_SENDER = True

                if (str(byteString).find("V5_BRAIN") != -1):
                    self.v5_status = "Detected"
                    foundV5Brain = True
                else:
                    self.v5_status = "Not Found"

        except:
            pass

        self.connectedtoESP32_Recv = foundESP32_RECEIVER
        return (foundESP32_RECEIVER, foundESP32_SENDER, foundV5Brain)

    def getListOfPorts(self):
        ports = list(serial.tools.list_ports.comports())
        portNames = []
        for i, p in enumerate(ports):
            portNames.append(p.name)
            print(i, p)

        return portNames, ports

    def getListOfESPPorts(self):
        espPortNames = []
        espPorts = []
        (portNames, ports) = self.getListOfPorts()
        for i, name in enumerate(portNames):
            if "Silicon Labs CP210x" in ports[i].description:
                espPortNames.append(name)
                espPorts.append(ports[i])

        return espPortNames, espPorts

    def closePort(self):
        if (self.esp32_recv_port != -1):
            try:
                self.esp32_recv_port.close()
                self.esp32_recv_port = -1
            except:
                pass

    def openESPRecvPort(self, portName):
        self.connectedtoESP32_Recv = True
        self.esp32_recv_portName = portName
        self.openESP32_RecvPort(portName)
        return True

    def openESP32_RecvPort(self, portName):
        try:
            self.esp32_recv_port = serial.Serial(portName, 115200)
            return True
        except:
            print("Unable to connect to serial port: ", portName)
            return False

    def readESP32_RecvPort(self):
        try:
            if (self.esp32_recv_port != -1 and self.esp32_recv_port.is_open):
                nrBytesAvailable = self.esp32_recv_port.in_waiting
                if (nrBytesAvailable == 0):
                    return False

                byte_chunk = self.esp32_recv_port.read(nrBytesAvailable)
                self.bufferReader.feed(byte_chunk)
                return True
        except:
            print("Error connecting to port")
            pass

        self.updateConnectionStatus()
        return False

    def sendToESP32_RecvPort(self, bytesToWrite):
        if (self.esp32_recv_port == -1):
            print("Error: Port is not open")
            return

        self.esp32_recv_port.write(bytesToWrite)

    def scanBufferAndGetNextCompleteLine(self):
        self.readESP32_RecvPort()
        return self.bufferReader.getNextCompleteLine()
