# Supplementary material for: A low-cost wireless extension for object detection and data logging for educational robotics using the ESP-NOW protocol
Source: PeerJ Comput Sci. 2024 Feb 16;10:e1826. doi: 10.7717/peerj-cs.1826 (PMC10909231; doi:10.7717/peerj-cs.1826)
Supplement: Supplemental Information 3 — Coded using Visual Studio Code. [file peerj-cs-10-1826-s003.zip › Python GUI/utils/V5Data.py]

import math
from enum import Enum
import struct
import numpy as np


class V5_SensorType(Enum):
    BRAIN = 120
    MOTOR = 121
    DISTANCE = 122
    OPTICAL = 123
    ROTATION = 124
    POTENTIOMETER = 125
    GPS = 126
    INERTIAL = 127
    CAMERA = 128


class V5_MessageType(Enum):
    STATUS = 228
    PING = 229
    INIT = 230
    TIMESTEP = 231
    COMMAND = 232
    REQUEST = 233
    MESSAGE = 234
    REQUEST_TESTS = 235
    TEST_DATA = 236


class V5_SystemData:
    arrName = "systemData"
    orderedTitles = [],
    orderedVarNames = ["time",
                       "counter",
                       "battery",
                       "sdCardPresent",
                       "trajSegment"]

    def __init__(self, varArr):
        self.time = varArr[0] / 100
        self.counter = varArr[1]
        self.battery = varArr[2]
        self.sdCardPresent = varArr[3] == 1
        self.trajSegment = varArr[4]


class V5Motor:
    arrName = "motors"
    orderedTitles = ["Motors", "Velocity", "Temp",
                     "Voltage", "Position", "Torque", "Current"]
    orderedVarNames = ["velocity", "temperature",
                       "voltage", "encoder", "torque", "current"]

    def __init__(self, portNr, varArr):
        self.portNr = portNr
        self.velocity = varArr[0] / 100.0
        self.temperature = varArr[1]
        self.voltage = varArr[2] / 1000.0
        self.encoder = varArr[3]
        self.torque = varArr[4]/100.0
        self.current = varArr[5]


class V5DistanceType:
    arrName = "distance"
    orderedTitles = ["DistSensor", "Distance", "Confidence", "Object Size"]
    orderedVarNames = ["distance",  "confidence", "sizeOpt"]

    def __init__(self, portNr, varArr):
        self.portNr = portNr
        self.distance = varArr[0]
        self.sizeOpt = varArr[1]
        self.confidence = varArr[2]


class V5InertialType:
    arrName = "inertial"
    orderedTitles = ["Inertial", "Heading", "Accel_X", "Accel_Y", "Accel_Z"]
    orderedVarNames = ["heading", "xAccel", "yAccel", "zAccel"]

    def __init__(self, portNr, varArr):
        self.portNr = portNr
        self.heading = varArr[0]
        self.xAccel = varArr[1]
        self.yAccel = varArr[2]
        self.zAccel = varArr[3]


class V5Optical:
    arrName = "optical"
    orderedTitles = ["Optical", "Proximity", "Blue", "Green", "Red",
                     "Brightness"]
    orderedVarNames = ["proximity",
                       "blue", "green", "red", "brightness"]

    def __init__(self, portNr, varArr):
        self.portNr = portNr
        self.proximity = varArr[0]
        self.blue = varArr[1]
        self.green = varArr[2]
        self.red = varArr[3]
        self.brightness = varArr[4]


class V5PotentiometerType:
    arrName = "potentiometer"
    orderedVarNames = ["angle", "position", "velocity"]
    orderedTitles = ["PotV2", "Angle", "Position", "Velocity"]

    def __init__(self, portNr, varArr):
        self.portNr = portNr
        self.angle = varArr[0] / 100.0
        self.position = varArr[1] / 100.0
        self.velocity = varArr[2]


class V5RotationType:
    arrName = "rotation"
    orderedVarNames = ["angle", "velocity", "position"]
    orderedTitles = ["Rotation", "Angle", "Velocity", "Position"]

    def __init__(self, portNr, varArr):
        self.portNr = portNr
        self.angle = varArr[0]
        self.velocity = varArr[1] / 100.0
        self.position = varArr[2] / 100.0


class V5Camera:
    arrName = "camera"
    orderedVarNames = ["brightness", "wb_B", "wb_G",
                       "wb_R", "wifiMode", "objCount"]
    orderedTitles = ["Camera", "Brightness", "Wh Bal B",
                     "Wh Bal G", "Wh Bal R", "WifiMode", "ObjCount"]

    def __init__(self, portNr, varArr):
        self.portNr = portNr
        self.brightness = varArr[0]
        self.wb_B = varArr[1]
        self.wb_G = varArr[2]
        self.wb_R = varArr[3]
        self.wb_B = varArr[4]
        self.wifiMode = varArr[5]
        self.objCount = varArr[6]
        self.objects = []


class V5CameraObject:
    def __init__(self, varArr):
        self.w = varArr[0]
        self.h = varArr[1]
        self.x = varArr[2]
        self.y = varArr[3]
        self.sig = varArr[4]


class V5GPS:
    arrName = "gps"
    orderedVarNames = ["heading", "x", "y",
                       "error", "status", "rotation"]
    orderedTitles = ["GPS", "Heading", "X",
                     "Y", "Error", "Status", "Rotation"]

    def __init__(self, portNr, varArr):
        self.portNr = portNr
        self.heading = varArr[0]
        self.x = varArr[1]
        self.y = varArr[2]
        self.error = varArr[3]
        self.status = varArr[4]
        self.rotation = varArr[5]


class V5Data:
    def __init__(self):
        self.systemData = None
        self.motors = list()
        self.distance = list()
        self.optical = list()
        self.inertial = list()
        self.gps = list()
        self.potentiometer = list()
        self.rotation = list()
        self.camera = list()

    def getItemArrays(self):
        return [
            self.motors, self.inertial, self.distance, self.optical,   self.potentiometer, self.rotation, self.gps, self.camera
        ]

    def getItemTypes(self):
        return [
            V5Motor, V5InertialType, V5DistanceType, V5Optical, V5PotentiometerType, V5RotationType, V5GPS, V5Camera
        ]

    def flattenOrderedItem(self, item):
        flatArray = []
        for varName in item.orderedVarNames:
            flatArray.append(getattr(item, varName))
        return flatArray

    def flattenList(self, curList):
        result = np.array([])
        for item in curList:
            arr = self.flattenOrderedItem(item)
            result = np.append(result, arr, 0)

        return result

    def flatten(self):
        flatList = np.array([])
        flatList = np.append(
            flatList, self.flattenOrderedItem(self.systemData))
        flatList = np.append(flatList, self.flattenList(self.motors))
        flatList = np.append(flatList, self.flattenList(self.distance))
        flatList = np.append(flatList, self.flattenList(self.optical))
        flatList = np.append(flatList, self.flattenList(self.inertial))
        flatList = np.append(flatList, self.flattenList(self.gps))
        flatList = np.append(flatList, self.flattenList(self.potentiometer))
        flatList = np.append(flatList, self.flattenList(self.rotation))
        flatList = np.append(flatList, self.flattenList(self.camera))
        return np.transpose(flatList)

    def joinColmNames(self,  colNameArray, prefix, listItemsWithPortNr, varNameArray):
        for item in listItemsWithPortNr:
            p = item.portNr
            for varName in varNameArray:
                colNameArray.append("P" + str(p+1) + "_" +
                                    prefix + "_" + varName)

    def getColNames(self):
        colNames = ["Time", "Counter", "Battery", "Sd Card", "Traj Seg"]
        self.joinColmNames(colNames, "MTR", self.motors,
                           V5Motor.orderedVarNames)
        self.joinColmNames(colNames, "DIS", self.distance,
                           V5DistanceType.orderedVarNames)
        self.joinColmNames(colNames, "OPT", self.optical,
                           V5Optical.orderedVarNames)
        self.joinColmNames(colNames, "INE", self.inertial,
                           V5InertialType.orderedVarNames)
        self.joinColmNames(colNames, "GPS", self.gps,
                           V5GPS.orderedVarNames)
        self.joinColmNames(colNames, "POT", self.potentiometer,
                           V5PotentiometerType.orderedVarNames)
        self.joinColmNames(colNames, "ROT", self.rotation,
                           V5RotationType.orderedVarNames)
        self.joinColmNames(colNames, "CAM", self.camera,
                           V5Camera.orderedVarNames)

        return colNames


def readFromCommandData(curBuffIndex, binaryCommandData) -> V5Data:
    v5Data = V5Data()
    bufLen = len(binaryCommandData)
    try:
        while curBuffIndex < bufLen - 2:
            (port, deviceType) = struct.unpack(
                '<2B', binaryCommandData[curBuffIndex:curBuffIndex+2])

            curBuffIndex += 2
            if (deviceType == 0):
                # Nothing found you can exit
                pass

            newIndex = curBuffIndex
            varArr = []

            match deviceType:
                case V5_SensorType.BRAIN.value:
                    newIndex += 14
                    varArr = struct.unpack(
                        '<2i3h', binaryCommandData[curBuffIndex:newIndex])
                    v5Data.systemData = V5_SystemData(varArr)
                case V5_SensorType.MOTOR.value:
                    newIndex += 14
                    varArr = struct.unpack(
                        '<3h1i2h', binaryCommandData[curBuffIndex:newIndex])
                    v5Data.motors.append(V5Motor(port, varArr))
                case V5_SensorType.DISTANCE.value:
                    newIndex += 6
                    varArr = struct.unpack(
                        '<3h', binaryCommandData[curBuffIndex:newIndex])
                    v5Data.distance.append(V5DistanceType(port, varArr))
                case V5_SensorType.OPTICAL.value:
                    newIndex += 10
                    varArr = struct.unpack(
                        '<5h', binaryCommandData[curBuffIndex:newIndex])
                    v5Data.optical.append(V5Optical(port, varArr))
                case V5_SensorType.INERTIAL.value:
                    newIndex += 8
                    varArr = struct.unpack(
                        '<4h', binaryCommandData[curBuffIndex:newIndex])
                    v5Data.inertial.append(V5InertialType(port, varArr))
                case V5_SensorType.ROTATION.value:
                    newIndex += 12
                    varArr = struct.unpack(
                        '<3i', binaryCommandData[curBuffIndex:newIndex])
                    v5Data.rotation.append(V5RotationType(port, varArr))
                case V5_SensorType.POTENTIOMETER.value:
                    newIndex += 10
                    varArr = struct.unpack(
                        '<hii', binaryCommandData[curBuffIndex:newIndex])
                    v5Data.potentiometer.append(
                        V5PotentiometerType(port, varArr))
                case V5_SensorType.GPS.value:
                    newIndex += 12
                    varArr = struct.unpack(
                        '<6h', binaryCommandData[curBuffIndex:newIndex])
                    v5Data.gps.append(V5GPS(port, varArr))
                case V5_SensorType.CAMERA.value:
                    newIndex += 14
                    varArr = struct.unpack(
                        '<7h', binaryCommandData[curBuffIndex:newIndex])
                    curCamera = V5Camera(port, varArr)
                    v5Data.camera.append(curCamera)
                    # pull object data
                    nrObjs = varArr[6]
                    if (nrObjs <= 20):
                        for i in range(nrObjs):
                            curBuffIndex = newIndex
                            newIndex += 5
                            objArr = struct.unpack(
                                '<5B', binaryCommandData[curBuffIndex:newIndex])
                            curCamera.objects.append(V5CameraObject(objArr))

                case _:
                    pass

            curBuffIndex = newIndex
    except:
        print("Error encountered reading data from receiver.")
        return None

    return v5Data
