# Supplementary material for: A low-cost wireless extension for object detection and data logging for educational robotics using the ESP-NOW protocol
Source: PeerJ Comput Sci. 2024 Feb 16;10:e1826. doi: 10.7717/peerj-cs.1826 (PMC10909231; doi:10.7717/peerj-cs.1826)
Supplement: Supplemental Information 4 — All of the model parameters can be found in the game.yaml file, the model weights can be found in TrainedModel_V1/weights/best.pt. The validation step has labeled and predicted images in TrainedModel_V1/val_batch0_labels and TrainedModel_V1/val_batch0_pred. [file peerj-cs-10-1826-s004.zip › YoloV8/findInferenceTimes.py]

from ultralytics import YOLO
from PIL import Image
import cv2
import time
import numpy as np
import os

model = YOLO("machineLearningYoloV8/TrainedModel_V1/weights/best.pt")
# model = YOLO("yolov8n.pt")

if __name__ == '__main__':
    dirName = "machineLearningYoloV8/datasets/train/images/"
    timeRequiredToIdentify = []

    preprocess = []
    inference = []
    postprocess = []

    for file in os.listdir(dirName):

        # from PIL
        im1 = Image.open(dirName + file)

        t0 = time.time()
        results = model.predict(source=im1,
                                show=False,
                                save=False,
                                # show=True,
                                # save=True, # switch to true to save
                                project="machineLearningYoloV8",
                                name="predict",
                                device='cpu'
                                # device=0   # this is used for gpu
                                )  # save plotted images

        deltaT = time.time() - t0
        timeRequiredToIdentify.append(deltaT)
        #print("RE:", results[0].speed)
        preprocess.append(results[0].speed['preprocess'])
        inference.append(results[0].speed['inference'])
        postprocess.append(results[0].speed['postprocess'])

    meanPreprocess = np.mean(preprocess)
    meanInference = np.mean(inference)
    meanPostprocess = np.mean(postprocess)

    stdPreprocess = np.std(preprocess)
    stdInference = np.std(inference)
    stdPostprocess = np.std(postprocess)

    print("N:", len(preprocess), "mPre: ", meanPreprocess, ", stdPre: ", stdPreprocess, ", mInf: ", meanInference,
          ", stdInf: ", stdInference, "mPost: ", meanPostprocess, "stdPost: ", stdPostprocess)

    res_plotted = results[0].plot()
    #cv2.imshow("result", res_plotted)

    #input("Enter to exit...")
