# Supplementary material for: A low-cost wireless extension for object detection and data logging for educational robotics using the ESP-NOW protocol
Source: PeerJ Comput Sci. 2024 Feb 16;10:e1826. doi: 10.7717/peerj-cs.1826 (PMC10909231; doi:10.7717/peerj-cs.1826)
Supplement: Supplemental Information 4 — All of the model parameters can be found in the game.yaml file, the model weights can be found in TrainedModel_V1/weights/best.pt. The validation step has labeled and predicted images in TrainedModel_V1/val_batch0_labels and TrainedModel_V1/val_batch0_pred. [file peerj-cs-10-1826-s004.zip › YoloV8/game.yaml]

train: datasets/train/images
val: datasets/val/images
test: datasets/test/images

#Classes
nc: 6 # replace according to your number of classes

#classes names
#replace all class names list with your classes names
names: ["acorn", "ball", "box", "container", "disc", "ring"]
