# Supplementary material for: A low-cost wireless extension for object detection and data logging for educational robotics using the ESP-NOW protocol
Source: PeerJ Comput Sci. 2024 Feb 16;10:e1826. doi: 10.7717/peerj-cs.1826 (PMC10909231; doi:10.7717/peerj-cs.1826)
Supplement: Supplemental Information 4 — All of the model parameters can be found in the game.yaml file, the model weights can be found in TrainedModel_V1/weights/best.pt. The validation step has labeled and predicted images in TrainedModel_V1/val_batch0_labels and TrainedModel_V1/val_batch0_pred. [file peerj-cs-10-1826-s004.zip › YoloV8/runTraining.py]

from ultralytics import YOLO


# Load a pretrained YOLO model (recommended for training)
model = YOLO('yolov8n.pt')

# # Train the model
if __name__ == '__main__':
    model.train(data='machineLearningYoloV8/game.yaml',
                project="machineLearningYoloV8",
                name="TrainedModel_V",
                epochs=50,
                imgsz=640,
                # device='cpu'
                device=0
                )
