# Supplementary material for: A low-cost wireless extension for object detection and data logging for educational robotics using the ESP-NOW protocol
Source: PeerJ Comput Sci. 2024 Feb 16;10:e1826. doi: 10.7717/peerj-cs.1826 (PMC10909231; doi:10.7717/peerj-cs.1826)
Supplement: Supplemental Information 4 — All of the model parameters can be found in the game.yaml file, the model weights can be found in TrainedModel_V1/weights/best.pt. The validation step has labeled and predicted images in TrainedModel_V1/val_batch0_labels and TrainedModel_V1/val_batch0_pred. [file peerj-cs-10-1826-s004.zip › YoloV8/runValidation.py]

from ultralytics import YOLO

model = YOLO("machineLearningYoloV8/TrainedModel_V1/weights/best.pt")
# Validate the model
if __name__ == '__main__':
    metrics = model.val()  # no arguments needed, dataset and settings remembered

    print(metrics.box.map)    # map50-95
    # metrics.box.map50  # map50
    # metrics.box.map75  # map75
    print(metrics.box.maps)   # a list contains map50-95 of each category
