# Supplementary material for: A low-cost wireless extension for object detection and data logging for educational robotics using the ESP-NOW protocol
Source: PeerJ Comput Sci. 2024 Feb 16;10:e1826. doi: 10.7717/peerj-cs.1826 (PMC10909231; doi:10.7717/peerj-cs.1826)
Supplement: Supplemental Information 4 — All of the model parameters can be found in the game.yaml file, the model weights can be found in TrainedModel_V1/weights/best.pt. The validation step has labeled and predicted images in TrainedModel_V1/val_batch0_labels and TrainedModel_V1/val_batch0_pred. [file peerj-cs-10-1826-s004.zip › YoloV8/splitFolder.py]

# Distribute training images
import splitfolders
import os

# Split with a ratio.
# To only split into training and validation set, set a tuple to `ratio`, i.e, `(.8, .2)`.
splitfolders.ratio("./rawData", output="output",
                   seed=1337, ratio=(.8, .1, .1), group_prefix=2, move=False)  # default values


def removeFilesInDir(dirName):
    for file in os.listdir(dirName):
        os.remove(os.path.join(dirName, file))


def moveFiles(fromDir, toBaseDir, ending):
    files = os.listdir(fromDir)
    for file in files:
        if (file.endswith(ending)):
            print(file)
            os.rename(os.path.join(fromDir, file),
                      os.path.join(toBaseDir, file))


cleanDirectories = ["test", "train", "val"]
for dirName in cleanDirectories:
    removeFilesInDir("./datasets/" + dirName + "/images")
    removeFilesInDir("./datasets/" + dirName + "/labels")
    moveFiles("./output/" + dirName + "/images",
              "./datasets/" + dirName + "/images", ".jpg")
    moveFiles("./output/" + dirName + "/images",
              "./datasets/" + dirName + "/labels", ".txt")
