# Supplementary material for: A low-cost wireless extension for object detection and data logging for educational robotics using the ESP-NOW protocol
Source: PeerJ Comput Sci. 2024 Feb 16;10:e1826. doi: 10.7717/peerj-cs.1826 (PMC10909231; doi:10.7717/peerj-cs.1826)
Supplement: Supplemental Information 4 — All of the model parameters can be found in the game.yaml file, the model weights can be found in TrainedModel_V1/weights/best.pt. The validation step has labeled and predicted images in TrainedModel_V1/val_batch0_labels and TrainedModel_V1/val_batch0_pred. [file peerj-cs-10-1826-s004.zip › YoloV8/testSingle.py]

from ultralytics import YOLO
from PIL import Image

# Load a pretrained YOLO model (recommended for training)
model = YOLO("machineLearningYoloV8/TrainedModel_V1/weights/best.pt")

# from PIL
dirName = "machineLearningYoloV8/datasets/train/images/"
file = "8212b7eb-05_18-10_34_21_AM_img.jpg"
im1 = Image.open(dirName + file)

results = model.predict(source=im1,
                        # show=False,
                        # save=False,
                        show=True,
                        save=True,
                        project="machineLearningYoloV8",
                        name="predict",
                        device='cpu'
                        # device=0   # this is used for gpu
                        )  # save plotted images
