# Supplementary material for: A low-cost wireless extension for object detection and data logging for educational robotics using the ESP-NOW protocol
Source: PeerJ Comput Sci. 2024 Feb 16;10:e1826. doi: 10.7717/peerj-cs.1826 (PMC10909231; doi:10.7717/peerj-cs.1826)
Supplement: Supplemental Information 4 — All of the model parameters can be found in the game.yaml file, the model weights can be found in TrainedModel_V1/weights/best.pt. The validation step has labeled and predicted images in TrainedModel_V1/val_batch0_labels and TrainedModel_V1/val_batch0_pred. [file peerj-cs-10-1826-s004.zip › YoloV8/TrainedModel_V1/args.yaml]

task: detect
mode: train
model: yolov8n.pt
data: machineLearningYoloV8/game.yaml
epochs: 50
patience: 50
batch: 16
imgsz: 640
save: true
save_period: -1
cache: false
device: 0
workers: 8
project: machineLearningYoloV8
name: TrainedModel_V1
exist_ok: false
pretrained: false
optimizer: SGD
verbose: true
seed: 0
deterministic: true
single_cls: false
rect: false
cos_lr: false
close_mosaic: 0
resume: false
amp: true
overlap_mask: true
mask_ratio: 4
dropout: 0.0
val: true
split: val
save_json: false
save_hybrid: false
conf: null
iou: 0.7
max_det: 300
half: false
dnn: false
plots: true
source: null
show: false
save_txt: false
save_conf: false
save_crop: false
show_labels: true
show_conf: true
vid_stride: 1
line_width: null
visualize: false
augment: false
agnostic_nms: false
classes: null
retina_masks: false
boxes: true
format: torchscript
keras: false
optimize: false
int8: false
dynamic: false
simplify: false
opset: null
workspace: 4
nms: false
lr0: 0.01
lrf: 0.01
momentum: 0.937
weight_decay: 0.0005
warmup_epochs: 3.0
warmup_momentum: 0.8
warmup_bias_lr: 0.1
box: 7.5
cls: 0.5
dfl: 1.5
pose: 12.0
kobj: 1.0
label_smoothing: 0.0
nbs: 64
hsv_h: 0.015
hsv_s: 0.7
hsv_v: 0.4
degrees: 0.0
translate: 0.1
scale: 0.5
shear: 0.0
perspective: 0.0
flipud: 0.0
fliplr: 0.5
mosaic: 1.0
mixup: 0.0
copy_paste: 0.0
cfg: null
v5loader: false
tracker: botsort.yaml
save_dir: machineLearningYoloV8\TrainedModel_V12
