# Supplementary material for: A low-cost wireless extension for object detection and data logging for educational robotics using the ESP-NOW protocol
Source: PeerJ Comput Sci. 2024 Feb 16;10:e1826. doi: 10.7717/peerj-cs.1826 (PMC10909231; doi:10.7717/peerj-cs.1826)
Supplement: Supplemental Information 4 — All of the model parameters can be found in the game.yaml file, the model weights can be found in TrainedModel_V1/weights/best.pt. The validation step has labeled and predicted images in TrainedModel_V1/val_batch0_labels and TrainedModel_V1/val_batch0_pred. [file peerj-cs-10-1826-s004.zip › YoloV8/TrainedModel_V1/results.csv]

epoch	train/box_loss	train/cls_loss	train/dfl_loss	metrics/precision(B)	metrics/recall(B)	metrics/mAP50(B)	metrics/mAP50-95(B)	val/box_loss	val/cls_loss	val/dfl_loss	lr/pg0	lr/pg1	lr/pg2
0	0.75802	3.8054	0.96073	0.00496	0.39762	0.02088	0.0132	0.48468	3.8586	0.83035	0.0937	0.0007	0.0007
1	0.68432	3.4197	0.94294	0.00479	0.39563	0.106	0.0964	0.47724	3.6624	0.80069	0.08647	0.0014703	0.0014703
2	0.71647	2.5619	0.98591	0.0076	0.5623	0.22966	0.21924	0.50947	3.5031	0.80019	0.079209	0.0022089	0.0022089
3	0.71331	1.979	0.97764	0.01856	0.76667	0.40454	0.36134	0.52928	3.3329	0.80372	0.071916	0.0029159	0.0029159
4	0.73835	1.5425	1.0029	0.02517	0.78333	0.60198	0.53113	0.619	3.1711	0.82875	0.064591	0.0035911	0.0035911
5	0.7329	1.2006	0.9932	0.03313	0.83333	0.65823	0.58884	0.57004	3.0324	0.83544	0.057235	0.0042347	0.0042347
6	0.71972	1.0422	0.98703	1	0.14413	0.6188	0.53167	0.57845	3.0976	0.83615	0.049847	0.0048466	0.0048466
7	0.69934	0.98961	0.95849	0.98917	0.20576	0.66421	0.5886	0.62085	2.9462	0.86477	0.042427	0.0054268	0.0054268
8	0.71883	0.94652	0.95155	0.93269	0.31732	0.81304	0.67886	0.75458	2.6012	0.95706	0.034975	0.0059754	0.0059754
9	0.75271	0.92793	1.0039	0.96371	0.42938	0.94447	0.79268	0.68916	2.367	0.96705	0.027492	0.0064922	0.0064922
10	0.74134	0.89166	0.95476	0.95987	0.55296	0.95188	0.8297	0.62631	2.1317	0.9182	0.019977	0.0069774	0.0069774
11	0.73251	0.85055	0.98388	0.9511	0.88833	0.985	0.85631	0.63133	1.713	0.9252	0.012431	0.0074309	0.0074309
12	0.76574	0.86463	1.0041	0.9483	0.94228	0.99397	0.88324	0.55812	1.5578	0.90044	0.007624	0.007624	0.007624
13	0.70547	0.8567	0.95716	0.93979	0.96639	0.995	0.87574	0.55161	1.3672	0.89781	0.007624	0.007624	0.007624
14	0.74173	0.83827	0.98127	0.92297	0.97768	0.995	0.88805	0.5344	1.1412	0.8997	0.007426	0.007426	0.007426
15	0.70948	0.80816	0.95472	0.94745	0.97959	0.995	0.85267	0.63215	1.0407	0.92436	0.007228	0.007228	0.007228
16	0.73191	0.81699	0.96173	0.93731	0.9874	0.995	0.85587	0.62104	0.91371	0.9106	0.00703	0.00703	0.00703
17	0.70611	0.7654	0.98032	0.96486	0.97777	0.995	0.84403	0.65754	0.87196	0.9304	0.006832	0.006832	0.006832
18	0.70585	0.76922	0.95537	0.96725	0.9873	0.995	0.84895	0.6255	0.71392	0.91992	0.006634	0.006634	0.006634
19	0.67421	0.72143	0.94176	0.97519	0.97557	0.995	0.84979	0.59582	0.68074	0.90204	0.006436	0.006436	0.006436
20	0.68859	0.7909	0.95172	0.97915	0.95978	0.995	0.87604	0.55715	0.67278	0.89822	0.006238	0.006238	0.006238
21	0.67275	0.69121	0.93324	0.98504	0.97113	0.995	0.86785	0.57759	0.62292	0.91071	0.00604	0.00604	0.00604
22	0.66253	0.6847	0.94455	0.96323	0.96734	0.99397	0.87819	0.59029	0.64588	0.91744	0.005842	0.005842	0.005842
23	0.6562	0.70862	0.93539	0.96644	0.97186	0.99348	0.88012	0.59197	0.62034	0.91744	0.005644	0.005644	0.005644
24	0.63586	0.68845	0.92912	0.98324	0.97363	0.99397	0.88399	0.5587	0.59408	0.90554	0.005446	0.005446	0.005446
25	0.61793	0.73747	0.93873	0.97491	0.97699	0.99397	0.89538	0.53726	0.58679	0.89152	0.005248	0.005248	0.005248
26	0.60545	0.68526	0.92933	0.96862	0.98948	0.995	0.88747	0.56081	0.63767	0.89815	0.00505	0.00505	0.00505
27	0.60978	0.6723	0.91146	0.95772	1	0.995	0.89002	0.54634	0.61219	0.88849	0.004852	0.004852	0.004852
28	0.60631	0.65292	0.92585	0.97381	0.97956	0.995	0.89242	0.57598	0.58084	0.89289	0.004654	0.004654	0.004654
29	0.59141	0.63923	0.91108	0.96663	0.96576	0.995	0.8879	0.59615	0.59612	0.892	0.004456	0.004456	0.004456
30	0.61307	0.62959	0.92174	0.94371	0.97642	0.9675	0.84218	0.63121	0.57432	0.9095	0.004258	0.004258	0.004258
31	0.58421	0.63969	0.92902	0.94916	0.98615	0.9675	0.86069	0.5996	0.56753	0.89479	0.00406	0.00406	0.00406
32	0.6004	0.64509	0.92623	0.98181	0.97718	0.995	0.89019	0.549	0.53999	0.87562	0.003862	0.003862	0.003862
33	0.54851	0.59253	0.90403	0.98036	0.98581	0.995	0.89112	0.52783	0.50948	0.86822	0.003664	0.003664	0.003664
34	0.55079	0.59669	0.90658	0.97224	0.97859	0.995	0.90111	0.50557	0.51218	0.86557	0.003466	0.003466	0.003466
35	0.53324	0.58085	0.89533	0.97321	0.97967	0.995	0.89981	0.51702	0.53557	0.86884	0.003268	0.003268	0.003268
36	0.53616	0.57232	0.88155	0.98231	0.97884	0.995	0.90432	0.4979	0.50675	0.86422	0.00307	0.00307	0.00307
37	0.56574	0.58402	0.89792	0.98542	0.98353	0.995	0.89176	0.4929	0.50146	0.86127	0.002872	0.002872	0.002872
38	0.55743	0.6	0.91018	0.9843	0.98472	0.995	0.89647	0.51242	0.50348	0.86463	0.002674	0.002674	0.002674
39	0.52869	0.56308	0.89033	0.98689	0.98238	0.995	0.89586	0.49958	0.48724	0.86577	0.002476	0.002476	0.002476
40	0.58103	0.57437	0.91909	0.98924	0.98246	0.995	0.89032	0.51304	0.47578	0.86532	0.002278	0.002278	0.002278
41	0.54071	0.57426	0.93156	0.98437	0.98462	0.995	0.89774	0.5194	0.48612	0.86661	0.00208	0.00208	0.00208
42	0.55448	0.65595	0.92687	0.98546	0.9845	0.995	0.90876	0.45926	0.48158	0.85412	0.001882	0.001882	0.001882
43	0.51689	0.5462	0.88102	0.99129	0.98475	0.995	0.92725	0.45639	0.46804	0.85308	0.001684	0.001684	0.001684
44	0.50481	0.53903	0.87759	0.9896	0.98531	0.995	0.91651	0.44619	0.45781	0.84883	0.001486	0.001486	0.001486
45	0.50746	0.53256	0.87471	0.98887	0.98561	0.995	0.91449	0.43844	0.45287	0.84903	0.001288	0.001288	0.001288
46	0.51784	0.54745	0.8915	0.98958	0.98542	0.995	0.91633	0.44989	0.45025	0.85132	0.00109	0.00109	0.00109
47	0.50637	0.52633	0.89816	0.98792	0.98558	0.995	0.90346	0.45759	0.44573	0.85266	0.000892	0.000892	0.000892
48	0.49048	0.5118	0.87193	0.98814	0.98551	0.995	0.91195	0.4524	0.44131	0.85048	0.000694	0.000694	0.000694
49	0.4917	0.50888	0.87929	0.98906	0.98531	0.995	0.91255	0.45814	0.43911	0.85273	0.000496	0.000496	0.000496
