# Supplementary material for: A low-cost wireless extension for object detection and data logging for educational robotics using the ESP-NOW protocol
Source: PeerJ Comput Sci. 2024 Feb 16;10:e1826. doi: 10.7717/peerj-cs.1826 (PMC10909231; doi:10.7717/peerj-cs.1826)
Supplement: Supplemental Information 5 — Data folder contains data logging files. They contain all sensor data transmitted by the VEX microprocessor and collected by the computer. The “dropPackets.ipynb” file is the jupyter notebook that was used to analyze the data files. [file peerj-cs-10-1826-s005.zip]

Archive with 21 entries (20 files):
- DropPackets/data/
- DropPackets/data/06_15-09_05_40_AM.pkl
- DropPackets/data/06_15-09_07_07_AM.pkl
- DropPackets/data/06_15-09_07_45_AM.pkl
- DropPackets/data/06_15-09_08_11_AM.pkl
- DropPackets/data/06_15-09_09_32_AM.pkl
- DropPackets/data/06_15-09_10_00_AM.pkl
- DropPackets/data/06_15-09_10_30_AM.pkl
- DropPackets/data/06_15-09_15_20_AM.pkl
- DropPackets/data/06_15-09_15_47_AM.pkl
- DropPackets/data/06_15-09_16_05_AM.pkl
- DropPackets/data/06_15-09_18_53_AM.pkl
- DropPackets/data/06_15-09_19_48_AM.pkl
- DropPackets/data/06_15-09_20_13_AM.pkl
- DropPackets/data/06_15-09_20_34_AM.pkl
- DropPackets/data/06_15-09_24_28_AM.pkl
- DropPackets/data/06_15-09_24_47_AM.pkl
- DropPackets/data/06_15-09_25_06_AM.pkl
- DropPackets/data/07_25-08_11_54_AM.pkl
- DropPackets/data/07_25-08_12_56_AM.pkl
- DropPackets/dropPackets.ipynb
