# Supplementary material for: A low-cost wireless extension for object detection and data logging for educational robotics using the ESP-NOW protocol
Source: PeerJ Comput Sci. 2024 Feb 16;10:e1826. doi: 10.7717/peerj-cs.1826 (PMC10909231; doi:10.7717/peerj-cs.1826)
Supplement: Supplemental Information 5 — Data folder contains data logging files. They contain all sensor data transmitted by the VEX microprocessor and collected by the computer. The “dropPackets.ipynb” file is the jupyter notebook that was used to analyze the data files. [file peerj-cs-10-1826-s005.zip › DropPackets/dropPackets.ipynb]

# %% [code]
import sys
sys.path.append('../')

import utils.dataStorageClass as dsc
import numpy as np
import matplotlib.pyplot as plt
import utils.plotUtils as pltUtil
ds = dsc.DataStorage();

# filename, ID
# where ID is given by:
# 0 - 0 m
# 1 - 10 m
# 2 - 20 m
# 3 - 30 m
# 4 - 40 m
# 5 - 60 m

fileNames = [
   ("06_15-09_05_40_AM.pkl", 0),
   ("07_25-08_11_54_AM.pkl", 0),
   ("07_25-08_12_56_AM.pkl", 0),
   

   ("06_15-09_07_07_AM.pkl", 1),
   ("06_15-09_07_45_AM.pkl", 1),
   ("06_15-09_08_11_AM.pkl", 1),

   ("06_15-09_09_32_AM.pkl", 2),
   ("06_15-09_10_00_AM.pkl", 2),
   ("06_15-09_10_30_AM.pkl", 2),

   ("06_15-09_24_28_AM.pkl", 3),
   ("06_15-09_24_47_AM.pkl", 3),
   ("06_15-09_25_06_AM.pkl", 3),

   ("06_15-09_15_20_AM.pkl", 4),
   ("06_15-09_15_47_AM.pkl", 4),
   ("06_15-09_16_05_AM.pkl", 4),

   ("06_15-09_18_53_AM.pkl", 5),
   ("06_15-09_19_48_AM.pkl", 5),
   ("06_15-09_20_13_AM.pkl", 5),
   ("06_15-09_20_34_AM.pkl", 5),
]

sys.path.append('Paper_DropPackets')

for fileName in reversed(fileNames):
   ds.loadFromFile(fileName[0]);

# %% [code]
list = [[], [], [], [], [], []]

for k, dataFile in enumerate(ds.dataFiles):
    time = dataFile.dataLog[:, 0]
    timeInterval = time[-1] - time[0] 
    nrExpectedReports = timeInterval*1000.0/50.0 + 1
    nrReports = len(time)
    percentLoss = (nrExpectedReports - nrReports)/nrExpectedReports * 100

    list[fileNames[k][1]].append(percentLoss)

print(list)

# %% [code]
for i, arr in enumerate(list):
    mean = np.mean(arr)
    std = np.std(arr)
    print(i, round(mean, 3), round(std, 3))
