# Supplementary material for: A low-cost wireless extension for object detection and data logging for educational robotics using the ESP-NOW protocol
Source: PeerJ Comput Sci. 2024 Feb 16;10:e1826. doi: 10.7717/peerj-cs.1826 (PMC10909231; doi:10.7717/peerj-cs.1826)
Supplement: Supplemental Information 6 — The python code “FindInferenceTimes.py” was run on various computers and the recorded times are included in “recordedYoloTestTimes.txt” numbers are in units of ms. [file peerj-cs-10-1826-s006.zip]

Archive with 2 entries (2 files):
- Inference_Times/FindInferenceTimes.py
- Inference_Times/recordedYoloTestTimes.txt
