# Supplementary material for: A low-cost wireless extension for object detection and data logging for educational robotics using the ESP-NOW protocol
Source: PeerJ Comput Sci. 2024 Feb 16;10:e1826. doi: 10.7717/peerj-cs.1826 (PMC10909231; doi:10.7717/peerj-cs.1826)
Supplement: Supplemental Information 6 — The python code “FindInferenceTimes.py” was run on various computers and the recorded times are included in “recordedYoloTestTimes.txt” numbers are in units of ms. [file peerj-cs-10-1826-s006.zip › Inference_Times/recordedYoloTestTimes.txt]

# Processor  - AMD Ryzen 9 5950X
Run 6/17/23 at 8:54 AM
N: 108 mPre:  1.0882329057764124 , stdPre:  0.3254022810886222 , mInf:  62.78726789686415 , stdInf:  2.487430446967665 mPost:  0.5277086187292028 stdPost:  0.4991626774447519

# GPU - NVIDIA Quadro P2200
Run 6/17/23 at 9:04 AM
N: 108 mPre:  0.750334174544723 , stdPre:  0.49317986981127165 , mInf:  8.414643782156485 , stdInf:  1.674520585130248 mPost:  1.6393462816874187 stdPost:  0.5848615667434739

# Apple M2 
Run 6/17/23 at 9:34 AM
N: 108 mPre:  0.7721803806446217 , stdPre:  0.3512217697888062 , mInf:  52.11043357849121 , stdInf:  14.446410041197293 mPost:  0.4724705660784686 stdPost:  0.9571016791965793
