# Supplementary material for: A low-cost wireless extension for object detection and data logging for educational robotics using the ESP-NOW protocol
Source: PeerJ Comput Sci. 2024 Feb 16;10:e1826. doi: 10.7717/peerj-cs.1826 (PMC10909231; doi:10.7717/peerj-cs.1826)
Supplement: Supplemental Information 7 — The 8 trial runs. Each of these files contains all of the sensor data transmitted from the VEX V5 to the computer. The included “trajAnalysisNotebook.ipynb” contains the python code used to analyze and plot these trajectories. [file peerj-cs-10-1826-s007.zip]

Archive with 10 entries (9 files):
- TrajectoryAnalysis/data/
- TrajectoryAnalysis/data/06_12-01_07_16_PM.pkl
- TrajectoryAnalysis/data/06_12-01_07_54_PM.pkl
- TrajectoryAnalysis/data/06_12-01_08_27_PM.pkl
- TrajectoryAnalysis/data/06_12-01_09_24_PM.pkl
- TrajectoryAnalysis/data/06_12-01_16_47_PM.pkl
- TrajectoryAnalysis/data/06_12-01_18_43_PM.pkl
- TrajectoryAnalysis/data/06_12-01_21_29_PM.pkl
- TrajectoryAnalysis/data/06_12-01_21_53_PM.pkl
- TrajectoryAnalysis/trajAnalysisNotebook.ipynb
