# Supplementary material for: A low-cost wireless extension for object detection and data logging for educational robotics using the ESP-NOW protocol
Source: PeerJ Comput Sci. 2024 Feb 16;10:e1826. doi: 10.7717/peerj-cs.1826 (PMC10909231; doi:10.7717/peerj-cs.1826)
Supplement: Supplemental Information 7 — The 8 trial runs. Each of these files contains all of the sensor data transmitted from the VEX V5 to the computer. The included “trajAnalysisNotebook.ipynb” contains the python code used to analyze and plot these trajectories. [file peerj-cs-10-1826-s007.zip › TrajectoryAnalysis/trajAnalysisNotebook.ipynb]

# %% [code]
import sys
sys.path.append('..')
import utils.dataStorageClass as dsc
import numpy as np
import matplotlib.pyplot as plt
import utils.plotUtils as pltUtil
ds = dsc.DataStorage();
plt.rcParams.update({'font.size': 16})

fileNames = [
   "06_12-01_07_16_PM.pkl",
    "06_12-01_07_54_PM.pkl",
    "06_12-01_08_27_PM.pkl",
    "06_12-01_09_24_PM.pkl",
    "06_12-01_16_47_PM.pkl",
    "06_12-01_18_43_PM.pkl",
    "06_12-01_21_29_PM.pkl",
    "06_12-01_21_53_PM.pkl",
   
]

for fileName in fileNames:
   ds.loadFromFile(fileName);

# %% [code]
#Plot Trajectories
#fieldSize = [-1810, 1810, -1810, 1810]
fieldSize = [-810, 810, -810, 810]

fig, ax = pltUtil.drawField(8, 8, fieldSize)
colors = pltUtil.getUniqueColors(4)

fileNr = 0
dataFile = ds.dataFiles[fileNr]
gpsIndexes = dataFile.findGPSColumns()

time = dataFile.dataLog[:, 0]
x =dataFile.dataLog[:, gpsIndexes[0]]
y =dataFile.dataLog[:, gpsIndexes[1]]
r = dataFile.dataLog[:, gpsIndexes[2]]
rx, ry = pltUtil.convAngleToVec(r)

ax.plot(x,y, color=colors[fileNr], linewidth=3)
ax.quiver(x, y, rx, ry,  color=colors[fileNr])

fig2 = plt.figure()
ax2 = fig2.add_axes([0, 0, 1, 1])
ax2.plot(time, x, color="red", label="X")
ax2.plot(time, y, color="blue", label="Y")
ax2.grid()
ax3 = ax2.twinx()
ax3.plot(time, r, color="green", label="Heading")
ax2.legend()
ax3.legend()
ax2.set_xlabel("Time [s]")
ax2.set_ylabel("Loc [mm]")
ax3.set_ylabel("Heading [Deg]")

# %% [code]
#Plot Trajectories
fig, ax = pltUtil.drawField(8, 8, fieldSize)
colors = pltUtil.getUniqueColors(10)

for k, dataFile in enumerate(ds.dataFiles):
   gpsIndexes = dataFile.findGPSColumns()
   
   x =dataFile.dataLog[:, gpsIndexes[0]]
   y =dataFile.dataLog[:, gpsIndexes[1]]
   
   ax.plot(x,y, color=colors[k], linewidth=2, linestyle="-", label="Trial " + str(k + 1))
ax.legend()
plt.show()
fig.savefig('Figure 8c.png', dpi=300, bbox_inches='tight')

# %% [code]
# Plot Segment Endpoints

import math
fig, ax = pltUtil.drawField(8, 8, fieldSize)
colors = pltUtil.getUniqueColors(10)

segStats = dict()
for k, dataFile in enumerate(ds.dataFiles):
   gpsColumnIndexes = dataFile.findGPSColumns()

   segmentNrArray = dataFile.dataLog[:, 4]
   minSegNr = int(np.min(segmentNrArray))
   maxSegNr = int(np.max(segmentNrArray))

   for i in range(minSegNr, maxSegNr + 1):
      last_occurrence = np.argwhere(segmentNrArray == i)[-1][0]
      
      x =dataFile.dataLog[last_occurrence, gpsIndexes[0]]
      y =dataFile.dataLog[last_occurrence, gpsIndexes[1]]
      r =dataFile.dataLog[last_occurrence, gpsIndexes[2]]
      rx = math.sin(math.radians(r))
      ry = math.cos(math.radians(r))
      
      newData = np.array([x[0], y[0], r[0]])
      key = str(i)
      if key in segStats:
         segStats[key] = np.vstack([segStats[key], newData])
      else:
         segStats[key] = np.array([newData])
      
      ax.scatter(x,y, s=200, color=colors[int(key)], alpha = 0.3)
      ax.quiver(x, y, rx, ry,  color=colors[int(key)])

fig.savefig('Figure 9a.png', dpi=300, bbox_inches='tight')


# %% [code]
import pandas as pd
fig, ax = pltUtil.drawField(8, 8, fieldSize)
colors = pltUtil.getUniqueColors(10)

df = pd.DataFrame({"segment":[], 
                   "x_m":[], "x_s":[], "x_max": [], "x_min":[], 
                   "y_m":[], "y_s":[], "y_max": [], "y_min":[],
                   "r_m":[], "r_s":[], "r_max": [], "r_min": []})

for key in segStats:
   segData = segStats[key]
   # fix orientation angle to be consistent
   refR = segData[0][2]  
   for index in range(segData.shape[0]):
      diff = segData[index][2] - refR
      if (diff > 180):
         print("test", refR, segData[index][2], diff)
         segData[index][2] = segData[index][2] - 360
      elif (diff < -180):
         print("test", refR, segData[index][2], diff)
         segData[index][2] = segData[index][2] + 360
            
      
   means = np.mean(segData, axis=0)
   stds = np.std(segData, axis=0)
   maxV = np.max(segData, axis=0)
   minV = np.min(segData, axis=0)

   asym_er_x = [[means[0] - minV[0]], [maxV[0] - means[0]]]
   asym_er_y = [[means[1] - minV[1]], [maxV[1] - means[1]]]
   ax.errorbar(means[0], means[1], 
               color=colors[int(key)],
               xerr = asym_er_x,
               yerr = asym_er_y 
   )
   
   # add dot with size proportional to the size of max/min
   dotSize = 3*np.max([np.max(asym_er_x), np.max(asym_er_y)])
   ax.scatter(means[0], means[1], s=dotSize, color=colors[int(key)], alpha = 0.4)
   
   # add number for each segment
   plt.annotate(key, xy=(means[0], means[1]), xytext=(-10, 10), color=colors[int(key)], textcoords='offset points')

   # add quiver indicating mean direction of robot at the end of each segment
   rx = math.sin(math.radians(means[2]))
   ry = math.cos(math.radians(means[2]))
   ax.quiver(means[0], means[1], rx, ry, color=colors[int(key)])

   # add values to a table
   df.loc[key] = [key, 
                  means[0], stds[0], maxV[0], minV[0], 
                  means[1], stds[1], maxV[1], minV[1],
                  means[2], stds[2], maxV[2], minV[2]]
   
 
   print(key, " & ", math.floor(means[0]), "(", math.floor(stds[0]), ") & ", 
              math.floor(means[1]), "(", math.floor(stds[1]), ") & ", 
              math.floor(means[2]), "(", math.floor(stds[2]), ") & ", 
             "$\left[", math.floor(minV[0]), ",", math.floor(maxV[0]), "\\right]$ &", 
            "$\left[", math.floor(minV[1]), ",", math.floor(maxV[1]), "\\right]$ &", 
             "$\left[", math.floor(minV[2]), ",", math.floor(maxV[2]), "\\right]$  \\\\") 


fig.savefig('Figure 9b.png', dpi=300, bbox_inches='tight')

df.round(1).to_csv("Figure 9b.csv")
display(df.round(1))
