# Supplementary material for: A low-cost wireless extension for object detection and data logging for educational robotics using the ESP-NOW protocol
Source: PeerJ Comput Sci. 2024 Feb 16;10:e1826. doi: 10.7717/peerj-cs.1826 (PMC10909231; doi:10.7717/peerj-cs.1826)
Supplement: Supplemental Information 8 — The raw sensor data from 3 trial runs. The pidAnalysis.ipynb file is the python file used to analyze these 3 raw data files and contains all of the algorithms for comparing and analyzing trajectories. [file peerj-cs-10-1826-s008.zip]

Archive with 6 entries (5 files):
- PID_Tuning/data/
- PID_Tuning/data/07_23-09_15_10_AM.pkl
- PID_Tuning/data/07_23-09_15_45_AM.pkl
- PID_Tuning/data/07_23-09_16_22_AM.pkl
- PID_Tuning/pidAnalysis.ipynb
- PID_Tuning/pidRuns.xlsx
