# Supplementary material for: A low-cost wireless extension for object detection and data logging for educational robotics using the ESP-NOW protocol
Source: PeerJ Comput Sci. 2024 Feb 16;10:e1826. doi: 10.7717/peerj-cs.1826 (PMC10909231; doi:10.7717/peerj-cs.1826)
Supplement: Supplemental Information 8 — The raw sensor data from 3 trial runs. The pidAnalysis.ipynb file is the python file used to analyze these 3 raw data files and contains all of the algorithms for comparing and analyzing trajectories. [file peerj-cs-10-1826-s008.zip › PID_Tuning/pidAnalysis.ipynb]

# %% [code]
import pandas as pd
import matplotlib.pyplot as plt

fileNames = [
   "07_23-09_16_22_AM.pkl",
   "07_23-09_15_45_AM.pkl",
   "07_23-09_15_10_AM.pkl",
]

colors = [""]
plt.figure(figsize=(10, 10))
plt.plot([0, 5], [45, 45], linestyle = 'dashed')

for fileName in fileNames:
   df1 = pd.read_excel('pidRuns.xlsx', sheet_name=fileName)
   pos = df1["P13_POT_position"]
   plt.plot(df1["Time"], pos - pos[0])


plt.grid()
plt.minorticks_on()
plt.xlabel("Time [s]")
plt.ylabel("Arm Angle [Degrees]")
plt.legend(["Target Angle $45\degree$",
            "$K_p=0.3, K_i=0. K_d=0 $", 
            "$K_p=0.3, K_i=0.003, K_d=0 $",
            "$K_p=0.3, K_i=0.003, K_d=2 $",
            ])
plt.xlim([0, 3])

plt.savefig("Figure 11b", dpi=300,  bbox_inches='tight')
