# Supplementary material for: A low-cost wireless extension for object detection and data logging for educational robotics using the ESP-NOW protocol
Source: PeerJ Comput Sci. 2024 Feb 16;10:e1826. doi: 10.7717/peerj-cs.1826 (PMC10909231; doi:10.7717/peerj-cs.1826)
Supplement: Supplemental Information 8 — The raw sensor data from 3 trial runs. The pidAnalysis.ipynb file is the python file used to analyze these 3 raw data files and contains all of the algorithms for comparing and analyzing trajectories. [file peerj-cs-10-1826-s008.zip › PID_Tuning/pidRuns.xlsx]

## Sheet: 07_23-09_15_10_AM.pkl
	Time	P13_POT_position
0	0.03	1.23
1	0.08	1.23
2	0.13	1.23
3	0.18	1.4
4	0.23	1.4
5	0.28	1.58
6	0.33	1.58
7	0.38	2.1
8	0.43	2.98
9	0.48	5.97
10	0.53	9.49
11	0.58	18.1
12	0.63	25.31
13	0.68	36.03
14	0.73	42.18
15	0.78	46.93
16	0.83	48.51
17	0.88	48.86
18	0.93	47.98
19	0.98	46.4
20	1.03	46.4
21	1.08	46.4
22	1.13	46.4
23	1.18	46.4
24	1.23	46.4
25	1.28	46.4
26	1.33	46.4
27	1.38	46.4
28	1.43	46.4
29	1.48	46.4
30	1.53	46.4
31	1.58	46.4
32	1.63	46.4
33	1.68	46.4
34	1.73	46.4
35	1.78	46.4
36	1.83	46.4
37	1.88	46.4
38	1.93	46.4
39	1.98	46.4
40	2.03	46.4
41	2.08	46.4
42	2.13	46.4
43	2.18	46.4
44	2.23	46.4
45	2.28	46.4
46	2.33	46.4
47	2.38	46.4
48	2.43	46.4
49	2.48	46.4
50	2.53	46.4
51	2.58	46.4
52	2.63	46.4
53	2.68	46.4
54	2.73	46.4
55	2.78	46.4
56	2.83	46.4
57	2.88	46.4
58	2.93	46.4
59	2.98	46.4
60	3.03	46.4
61	3.08	46.4
62	3.13	46.4
63	3.18	46.4
64	3.23	46.4
65	3.28	46.4
66	3.33	46.4
67	3.38	46.4
68	3.43	46.4
69	3.48	46.4
70	3.53	46.4
71	3.58	46.4
72	3.63	46.4
73	3.68	46.4
74	3.73	46.4
75	3.78	46.4
76	3.83	46.4
77	3.88	46.4
78	3.93	46.4
79	3.98	46.4
80	4.03	46.4
81	4.08	46.4
82	4.13	46.4
83	4.18	46.4
84	4.23	46.4
85	4.28	46.4
86	4.33	46.4
87	4.38	46.4
88	4.43	46.4
89	4.48	46.4
90	4.53	46.4
91	4.58	46.4
92	4.63	46.4
93	4.68	46.4
94	4.73	46.4
95	4.78	46.4
96	4.83	46.4
97	4.88	46.4
98	4.93	46.4
99	4.98	46.4

## Sheet: 07_23-09_15_45_AM.pkl
	Time	P13_POT_position
0	0	1.14
1	0.05	1.14
2	0.1	1.31
3	0.15	1.31
4	0.2	1.49
5	0.25	1.4
6	0.3	1.58
7	0.35	1.75
8	0.4	2.81
9	0.45	4.21
10	0.5	8.61
11	0.55	13.18
12	0.6	23.02
13	0.65	31.64
14	0.7	47.1
15	0.75	54.93
16	0.8	62.92
17	0.85	62.92
18	0.9	53.08
19	0.95	43.41
20	1	30.32
21	1.05	29.61
22	1.1	37
23	1.15	44.29
24	1.2	52.99
25	1.25	56.07
26	1.3	57.12
27	1.35	54.4
28	1.4	44.56
29	1.45	36.12
30	1.5	32.87
31	1.55	34.89
32	1.6	43.68
33	1.65	49.21
34	1.7	52.38
35	1.75	53.08
36	1.8	52.2
37	1.85	44.91
38	1.9	39.63
39	1.95	38.67
40	2	39.99
41	2.05	43.59
42	2.1	45.17
43	2.15	45.7
44	2.2	45.7
45	2.25	45.7
46	2.3	45.7
47	2.35	45.79
48	2.4	45.79
49	2.45	45.79
50	2.5	45.79
51	2.55	45.79
52	2.6	45.79
53	2.65	45.79
54	2.7	45.79
55	2.75	45.79
56	2.8	45.79
57	2.85	45.79
58	2.9	45.79
59	2.95	45.79
60	3	45.79
61	3.05	45.79
62	3.1	45.79
63	3.15	45.79
64	3.2	45.79
65	3.25	45.79
66	3.3	45.79
67	3.35	45.79
68	3.4	45.79
69	3.45	45.79
70	3.5	45.79
71	3.55	45.79
72	3.6	45.79
73	3.65	45.79
74	3.7	45.79
75	3.75	45.79
76	3.8	45.79
77	3.85	45.79
78	3.9	45.79
79	3.95	45.79
80	4	45.79
81	4.05	45.79
82	4.1	45.79
83	4.15	45.79
84	4.2	45.79
85	4.25	45.79
86	4.3	45.79
87	4.35	45.79
88	4.4	45.79
89	4.45	45.79
90	4.5	45.79
91	4.55	45.79
92	4.6	45.79
93	4.65	45.79
94	4.7	45.79
95	4.75	45.79
96	4.8	45.79
97	4.85	45.79
98	4.9	45.79
99	4.95	45.79
100	5	45.79

## Sheet: 07_23-09_16_22_AM.pkl
	Time	P13_POT_position
0	0.03	1.49
1	0.08	1.49
2	0.13	1.84
3	0.18	2.1
4	0.23	2.1
5	0.28	2.1
6	0.33	2.28
7	0.38	2.28
8	0.43	3.16
9	0.48	4.92
10	0.53	10.19
11	0.58	15.55
12	0.63	26.89
13	0.68	36.47
14	0.73	48.42
15	0.78	53.78
16	0.83	55.01
17	0.88	50.62
18	0.93	37.88
19	0.98	29.17
20	1.03	26.45
21	1.08	31.2
22	1.13	40.86
23	1.18	45.52
24	1.23	47.54
25	1.28	47.54
26	1.33	44.38
27	1.38	38.05
28	1.43	33.83
29	1.48	33.75
30	1.53	36.56
31	1.58	38.75
32	1.63	40.51
33	1.68	40.51
34	1.73	40.51
35	1.78	40.51
36	1.83	40.51
37	1.88	40.51
38	1.93	40.51
39	1.98	40.51
40	2.03	40.51
41	2.08	40.51
42	2.13	40.51
43	2.18	40.51
44	2.23	40.51
45	2.28	40.51
46	2.33	40.51
47	2.38	40.51
48	2.43	40.51
49	2.48	40.51
50	2.53	40.51
51	2.58	40.51
52	2.63	40.51
53	2.68	40.51
54	2.73	40.51
55	2.78	40.51
56	2.83	40.51
57	2.88	40.51
58	2.93	40.51
59	2.98	40.51
60	3.03	40.51
61	3.08	40.51
62	3.13	40.51
63	3.18	40.51
64	3.23	40.51
65	3.28	40.51
66	3.33	40.51
67	3.38	40.51
68	3.43	40.51
69	3.48	40.51
70	3.53	40.51
71	3.58	40.51
72	3.63	40.51
73	3.68	40.51
74	3.73	40.51
75	3.78	40.51
76	3.83	40.51
77	3.88	40.51
78	3.93	40.51
79	3.98	40.51
80	4.03	40.51
81	4.08	40.51
82	4.13	40.51
83	4.18	40.51
84	4.23	40.51
85	4.28	40.51
86	4.33	40.51
87	4.38	40.51
88	4.43	40.51
89	4.48	40.51
90	4.53	40.51
91	4.58	40.51
92	4.63	40.51
93	4.68	40.51
94	4.73	40.51
95	4.78	40.51
96	4.83	40.51
97	4.88	40.51
98	4.93	40.51
99	4.98	40.51
