# Supplementary material for: A low-cost wireless extension for object detection and data logging for educational robotics using the ESP-NOW protocol
Source: PeerJ Comput Sci. 2024 Feb 16;10:e1826. doi: 10.7717/peerj-cs.1826 (PMC10909231; doi:10.7717/peerj-cs.1826)
Supplement: Supplemental Information 9 — ID number represents the object placed on the platform and the outcome state is recorded as 0 if the object is sorted incorrectly and 1 if the object is sorted correctly. [file peerj-cs-10-1826-s009.zip]

Archive with 3 entries (3 files):
- ExperimentData.ipynb
- results.txt
- rndNrGen.ipynb
