# Supplementary material for: A low-cost wireless extension for object detection and data logging for educational robotics using the ESP-NOW protocol
Source: PeerJ Comput Sci. 2024 Feb 16;10:e1826. doi: 10.7717/peerj-cs.1826 (PMC10909231; doi:10.7717/peerj-cs.1826)
Supplement: Supplemental Information 9 — ID number represents the object placed on the platform and the outcome state is recorded as 0 if the object is sorted incorrectly and 1 if the object is sorted correctly. [file peerj-cs-10-1826-s009.zip › ExperimentData.ipynb]

# %% [code]
import numpy as np

def calculatePR(TP, TN, FP, FN):
    precision = TP/(TP + FP)
    recall = TP/(TP + FN)
    return (precision, recall)

def calculateTableValues(nameObj1, nameObj2, confusionMatrix):
    TP1 = confusionMatrix[0]
    TN1 = confusionMatrix[4] + confusionMatrix[5] + confusionMatrix[7] + confusionMatrix[8]
    FP1 = confusionMatrix[1] + confusionMatrix[2]
    FN1 = confusionMatrix[3] + confusionMatrix[6]

    TP2 = confusionMatrix[4]
    TN2 = confusionMatrix[0] + confusionMatrix[2] + confusionMatrix[6] + confusionMatrix[8]
    FP2 = confusionMatrix[3] + confusionMatrix[5]
    FN2 = confusionMatrix[1] + confusionMatrix[7]

    precision1, recall1 = calculatePR(TP1, TN1, FP1, FN1)
    precision2, recall2 = calculatePR(TP2, TN2, FP2, FN2)
    accuracy = (confusionMatrix[0] + confusionMatrix[4] + confusionMatrix[8])/(sum(confusionMatrix))
    print(nameObj1, " (precision, recall): (", precision1, ", ", recall1, nameObj2, " (precision, recall): (", precision2, ", ", recall2, "accuracy: ",  accuracy)

# %% [code]
# acorn, ball
confusionMatrix = [10, 0, 0, 0, 10, 0, 0, 0, 10]
calculateTableValues("Acorn", "Ball", confusionMatrix)

# %% [code]
#confusion matrix
import seaborn as sn
import pandas as pd
import matplotlib.pyplot as plt
array = [[10, 0, 0], [0, 10, 0], [0, 0, 10]]
df_cm = pd.DataFrame(array, index = ["Acorn", "Box", "No Object"],
                  columns = ["Acorn", "Box", "No Object"])
plt.figure(figsize = (10,7))
graph = sn.heatmap(df_cm, annot=True, cmap="Blues")
graph.set(ylabel="True Label", xlabel="Predicted Label")
plt.rcParams['font.size'] = 20
plt.savefig("Figure 8a ", dpi=300,  bbox_inches='tight')
