# Supplementary material for: A low-cost wireless extension for object detection and data logging for educational robotics using the ESP-NOW protocol
Source: PeerJ Comput Sci. 2024 Feb 16;10:e1826. doi: 10.7717/peerj-cs.1826 (PMC10909231; doi:10.7717/peerj-cs.1826)
Supplement: Supplemental Information 9 — ID number represents the object placed on the platform and the outcome state is recorded as 0 if the object is sorted incorrectly and 1 if the object is sorted correctly. [file peerj-cs-10-1826-s009.zip › rndNrGen.ipynb]

# %% [code]
import numpy as np

a1 = np.ones(10)


order = np.concatenate([a1 * 0, a1 * 1, a1 * 2])
np.random.shuffle(order)

print(order)
